# Supplementary material for: Mapping the quality of Norwegian health information –Does it facilitate informed choices?
Source: PLoS One. 2026 Mar 2;21(3):e0327148. doi: 10.1371/journal.pone.0327148 (PMC12952600; doi:10.1371/journal.pone.0327148)
Supplement: S2 File — (XLSX) [file pone.0327148.s002.xlsx]

## Sheet: Ark1
1	Breastfeeding	sudden termination		https://www.babyverden.no/baby/hvordan-slutte-a-amme/		5
2	Breastfeeding	sudden termination		https://ammehjelpen.no/ammeslutt/		4
3	Breastfeeding	sudden termination		https://www.klikk.no/foreldre/baby/amming/hvordan-slutte-a-amme-2443395		5
4	Breastfeeding	sudden termination		https://www.aftenposten.no/foreldreliv/i/76mmkB/oensker-du-aa-slutte-aa-amme-fem-spoersmaal-og-svar-om-ammeslutt		6
5	Breastfeeding	sudden termination		https://www.fhi.no/ml/amming-og-morsmelk/komplikasjoner/melkeproduksjon-okning-reduksjon-avslutning/		1
6	Breastfeeding	sudden termination		https://www.medela.no/amming/din-ammereise/avvenning		5
7	Breastfeeding	sudden termination		https://preglife.no/artikkel/slutte-a-amme-slik-gjor-du-det		5
8	Breastfeeding	sudden termination		https://www.kk.no/mamma/hvordan-slutte-a-amme/63935560		6
9	Breastfeeding	Mastitis		https://www.helsenorge.no/sykdom/infeksjon-og-betennelse/brystbetennelse/		2
10	Breastfeeding	Mastitis		https://ammehjelpen.no/brystbetennelse/		4
11	Breastfeeding	Mastitis		https://www.apotek1.no/baby-og-barn/brystbetennelse		5
12	Breastfeeding	Mastitis		https://eyr.md/no/symptomer/amming		5
13	Breastfeeding	Mastitis		https://nhi.no/familie/graviditet/svangerskap-og-fodsel/sykdommer/etter-fodselen/brystbetennelse/		5
14	Breastfeeding	Mastitis		https://www.fhi.no/ml/amming-og-morsmelk/komplikasjoner/brystspreng-mastitt-og-abscess/		1
15	Breastfeeding	Mastitis		https://www.nettdoktor.no/graviditet_foedsel/artikler/barsel/mastitt.php		5
16	Breastfeeding	Mastitis		https://oslo-universitetssykehus.no/seksjon/Nasjonal-kompetansetjeneste-for-amming/Documents/Pasientinformasjon%20brystbetennelse.pdf		2
17	Breastfeeding	Mastitis		https://www.vitusapotek.no/baby/brystbetennelse-%28mastitt%29/a/A502		5
18	Breastfeeding	Mastitis		https://www.klikk.no/foreldre/baby/amming/bli-kvitt-brystbetennelse-dette-kan-gjore-vondt-verre-2372820		5
19	Breastfeeding	Mastitis		https://www.libero.no/barnet-ditt/artikler/baby/melkeklumper-og-brystbetennelse/		5
20	Breastfeeding	Mastitis		https://www.nrk.no/livsstil/slik-far-du-has-pa-brystbetennelsen-1.7410066		6
21	Breastfeeding	Mastitis		https://www.babyverden.no/baby/amming/nye-anbefalinger-for-behandling-av-brystbetennelse/		5
22	Breastfeeding	Mastitis		https://www.klikk.no/produkthjemmesider/bam/brystbetennelse-amming-2922262		5
23	Breastfeeding	Mastitis		https://www.helsebiblioteket.no/innhold/artikler/pasientinformasjon/brystbetennelse-mastitt		1
24	Breastfeeding	Mastitis		https://www.legevisitt.no/vi-hjelper-deg-med/brystbetennelse-mastitt/		5
25	Breastfeeding	Mastitis		https://www.ullevalkiropraktor.no/hva-er-brystbetennelse-mastitt/		5
26	Breastfeeding	Mastitis		https://sml.snl.no/brystbetennelse		4
27	Breastfeeding	Mastitis		https://www.froyaklinikken.no/blogg/2018/12/2/brystbetennelse-hva-kan-man-gjre		7
28	Breastfeeding	Mastitis		https://www.vibekeklev.no/lite-melk-og-eller-brystbetennelse/		5
29	Breastfeeding	Mastitis		https://www.medela.no/amming-fagpersoner/rad/laktasjon-periode/mastitt		5
30	Breastfeeding	Mastitis		https://www.helsesmart.no/emne/brystbetennelse/		5
31	Breastfeeding	Mastitis		http://naturmedisinske.no/din-plage/svangerskap/brystbetennelse/		5
32	Breastfeeding	Mastitis		https://helse-stavanger.no/avdelinger/kvinne-og-barneklinikken/barne-og-ungdomsklinikken/nyfodt-intensiv-3d/amming-noen-gode-rad-pa-veien		3
33	Breastfeeding	Mastitis		https://www.lommelegen.no/graviditet-og-fødsel/amming/artikkel/brystbetennelse/69094083		5
34	Breastfeeding	Mastitis		https://helse-forde.no/behandlinger/amming#brystbetennelse		3
35	Breastfeeding	Type of nutrition		https://www.helsenorge.no/spedbarn/spedbarnsmat-og-amming/		2
36	Breastfeeding	Type of nutrition		https://ammehjelpen.no/morsmelk-vs-mme/		4
37	Breastfeeding	Type of nutrition		https://www.libero.no/barnet-ditt/artikler/baby/a-mate-barnet-med-morsmelkerstatning/		5
38	Breastfeeding	Type of nutrition		https://helse-stavanger.no/avdelinger/kvinne-og-barneklinikken/barne-og-ungdomsklinikken/nyfodt-intensiv-3d/amming-noen-gode-rad-pa-veien		3
39	Breastfeeding	Type of nutrition		https://stolav.no/behandlinger/amming?sted=fodeavdelingen		3
40	Breastfeeding	Type of nutrition		https://www.pampers.no/nyfodt-baby/a-gi-den-nyfodte-mat/vare/a-gi-den-nyfodte-mat-forste-gang		5
41	Breastfeeding	Type of nutrition		https://helgelandssykehuset.no/behandlinger/Documents/Fødsel%20og%20barsel/Gratulerer%20med%20den%20nyfødte,%20Mo%20i%20Rana.pdf		3
42	Breastfeeding	Type of nutrition		https://www.gjesdal.kommune.no/tjenester/barnehage-skole-og-familie/helsestasjonstjenester/helsestasjon/ernaring/spedbarnsernaring/		3
43	Breastfeeding	Type of nutrition		https://www.matprat.no/artikler/ernaring/hva-bor-spedbarn-spise/?gclid=EAIaIQobChMIjeOLnYuV_QIV0drVCh36cAnvEAMYASAAEgIFSfD_BwE&gclsrc=aw.ds		5
44	Breastfeeding	Type of nutrition		https://sml.snl.no/barneernæring		4
45	Breastfeeding	Type of nutrition		https://www.melk.no/Melkekilden/Kosthold/Barn-og-unge/Hvilken-melk-er-best-for-spedbarn		5
46	Breastfeeding	Type of nutrition		https://www.nettdoktor.no/graviditet_foedsel/artikler/barsel/ammingroeyking.php		5
47	Breastfeeding	Type of nutrition		https://www.helsedirektoratet.no/brosjyrer/mat-og-maltider-for-spedbarn/Mat%20og%20måltider%20for%20spedbarn%20-%20bokmål.pdf/_/attachment/inline/146c6783-9be3-4f65-9bf3-2f916ecbee82:72490943dabc329f87dcef710d763e13214a58ee/Mat%20og%20måltider%20for%20spedbarn%20-%20bokmål.pdf		2
48	Breastfeeding	Type of nutrition		https://www.enebakk.kommune.no/amming-og-morsmelkerstatning.471943.no.html		3
49	Breastfeeding	Type of nutrition		https://nhi.no/familie/barn/amming-og-rusmidler/brystmelk-eller-morsmelkerstatning/		5
50	Breastfeeding	Type of nutrition		https://www.medela.no/amming/din-ammereise/morsmelk-og-morsmelkerstatning		5
51	Breastfeeding	Type of nutrition		https://www.babyverden.no/blogg/morsmelkerstatning-losningen-for-bedre-sovn/		5
52	Breastfeeding	Type of nutrition		https://duermamma.no/riktig-ernaering-for-nyfodte-morsmelk-og-erstatning/		5
53	Breastfeeding	Type of nutrition		https://veientilhelse.no/amming-og-immunforsvaret-til-den-nyfodte/		5
54	Breastfeeding	Type of nutrition		https://www.nettdoktor.no/helseraad/fakta/ammingpulver.php		5
55	Breastfeeding	Type of nutrition		https://sml.snl.no/amming		4
56	Breastfeeding	Type of nutrition		https://duermamma.no/fordeler-og-ulemper-med-amming/		5
57	Breastfeeding	Type of nutrition		https://www.helsedirektoratet.no/brosjyrer/hvordan-du-ammer-ditt-barn-noen-rad-den-forste-tiden/Hvordan%20du%20ammer%20ditt%20barn%20–%20Noen%20råd%20den%20første%20tiden.pdf/_/attachment/inline/91d67b40-bdcf-473e-886d-0404f15d0df5:e90e70a54fd689afe159f6d6f7782e29d8040ca3/Hvordan%20du%20ammer%20ditt%20barn%20–%20Noen%20råd%20den%20første%20tiden.pdf		2
58	Breastfeeding	Type of nutrition		https://www.babyverden.no/baby/amming/amming-hvor-ofte/		5
59	Breastfeeding	Type of nutrition		https://sunnstart.no/ernaering/flaskemating/morsmelkerstatning-mme/		5
60	Eating disorder	Anorexia		https://www.helsenorge.no/sykdom/psykiske-lidelser/spiseforstyrrelser/anoreksi/		2
61	Eating disorder	Anorexia		https://nhi.no/sykdommer/psykisk-helse/anoreksi/anoreksi-oversikt?page=1		5
62	Eating disorder	Anorexia		https://sml.snl.no/anoreksi		4
63	Eating disorder	Anorexia		https://nhi.no/sykdommer/psykisk-helse/anoreksi/anoreksi-utvikling		5
64	Eating disorder	Anorexia		https://www.helsenorge.no/sykdom/psykiske-lidelser/spiseforstyrrelser/anoreksi-hvordan-hjelpe/		2
65	Eating disorder	Anorexia		https://no.wikipedia.org/wiki/Anoreksi		4
66	Eating disorder	Anorexia		https://www.fhi.no/globalassets/dokumenterfiler/rapporter/2009-og-eldre/livet-med-anoreksi.-erfaringer-fra-mennesker-med-diagnosen-.pdf		1
67	Eating disorder	Anorexia		https://www.lommelegen.no/psykisk-helse/artikkel/anoreksi/71765541		5
68	Eating disorder	Anorexia		https://www.stolav.no/behandlinger/spiseforstyrrelse-hos-voksne-poliklinikk		3
69	Eating disorder	Anorexia		https://capio.no/anoreksi-senter/spiseforstyrrelser/anoreksi/		5
70	Eating disorder	Anorexia		https://www.helse-stavanger.no/en/behandlinger/anoreksi-hos-voksne-dognbehandling/		3
71	Eating disorder	Anorexia		http://senterforspiseforstyrrelser.no/anoreksi/		4
72	Eating disorder	Anorexia		https://www.helsebiblioteket.no/innhold/artikler/pasientinformasjon/anoreksi-rad-til-parorende		1
73	Eating disorder	Anorexia		https://psykologisk.no/2023/07/behandling-av-anoreksi-fra-foreldrenes-perspektiv/		4
74	Eating disorder	Anorexia		https://www.unn.no/behandlinger/spiseforstyrrelse-hos-voksne		3
75	Eating disorder	Anorexia		https://no.tso-stockholm.com/articles/krankheiten/essstrungen-anorexia-nervosa-magersucht.html		7
76	Eating disorder	Anorexia		https://www.nettavisen.no/nyheter/sykdommen-odela-ungdomstiden-til-selma-helt-javlig/s/5-95-994974		6
77	Eating disorder	Anorexia		https://forum.kvinneguiden.no/topic/1299642-erfaringer-fra-behandling-av-anoreksi/		6
78	Eating disorder	Anorexia		https://www.akuttpsykiatri.no/wp-content/uploads/2020/02/Monica-M%C3%B8lnvik.pdf		5
79	Eating disorder	Anorexia		https://spiseforstyrrelser.no/disorders/var-behandlingsfilosofi/		4
80	Eating disorder	Anorexia		https://www.helgelandssykehuset.no/behandlinger/spiseforstyrrelser-hos-voksne-dagbehandling?sted=mo-i-rana		3
81	Eating disorder	Anorexia		https://www.nettdoktor.no/sykdommer/fakta/anoreksi.php		5
82	Eating disorder	Anorexia		https://www.helse-fonna.no/behandlinger/anoreksi-hos-voksne-dagbehandling?sted=stord-dps		3
83	Eating disorder	Anorexia		https://psykologtidsskriftet.no/debatt/2023/11/et-forsok-pa-oppklaring-om-anoreksi		6
84	Eating disorder	Anorexia		https://www.tv2.no/nyheter/innenriks/folte-seg-makteslos-da-datteren-ble-alvorlig-syk/15678182/		6
85	Eating disorder	Anorexia		https://www.dagensmedisin.no/anoreksi-ma-forst-oke-vekten/283927		5
86	Eating disorder	Anorexia		https://mentalhelseungdom.no/psykisk-helse/spiseforstyrrelser/		4
87	Eating disorder	Anorexia		https://www.bt.no/btmeninger/kronikk/i/89Xj1/slik-kurerer-vi-spiseforstyrrelser		6
88	Eating disorder	Anorexia		https://psykiskhelse.no/kunnskap/diagnoser-helseplager/spiseforstyrrelser/		4
89	Eating disorder	Anorexia		https://klinikkalekna.no/spiseforstyrrelser/		5
90	Eating disorder	Anorexia		https://cbt-e.no/page/anoreksi/		5
91	Eating disorder	Anorexia		https://ekspertsykehusetblog.wordpress.com/2018/01/25/spiseforstyrrelsen-anoreksi-er-det-et-valg/		7
92	Eating disorder	Anorexia		https://psykologtidsskriftet.no/fra-praksis/2010/01/kognitiv-trening-ved-anoreksi		6
93	Eating disorder	Anorexia		https://psykmagasinet.no/anoreksi-nar-mat-blir-til-en-fiende/		6
94	Eating disorder	Anorexia		https://no.mondozena.com/articles/tentantes/anorexia-principais-causas-sintomas-e-tratamentos.html		7
95	Eating disorder	Anorexia		https://altomhelse.info/sykdommer/anorexia-nervosa.php		5
96	Eating disorder	Anorexia		https://nhi.no/sykdommer/psykisk-helse/anoreksi/anoreksi-psykoterapi		5
97	Eating disorder	Anorexia		https://www.modum-bad.no/behandling/spiseforstyrrelser/		5
98	Eating disorder	Anorexia		https://www.oslo-universitetssykehus.no/behandlinger/spiseforstyrrelser-hos-barn-og-ungdom-pakkeforlop		3
99	Eating disorder	Anorexia		https://www.kognitiv.no/psykisk-helse/ulike-lidelser/spiseforstyrrelser/		5
100	Eating disorder	Anorexia		https://www.forskning.no/forebyggende-helse-norges-forskningsrad-partner/ny-behandling-mot-spiseforstyrrelser/502628		6
101	Eating disorder	Anorexia		https://www.helse-bergen.no/behandlinger/spiseforstyrringar-hos-barn-og-unge-pakkeforlop/		3
102	Eating disorder	Anorexia		https://www.utdanningsnytt.no/anoreksi-spesialpedagogikk-spiseforstyrrelser/betydningen-av-pedagogisk-tilrettelegging-for-elever-med-spiseforstyrrelser/370474		6
103	Eating disorder	Anorexia		https://www.sshf.no/behandlinger/spiseforstyrrelse-hos-voksne-poliklinikk		4
104	Eating disorder	Anorexia		https://www.vestreviken.no/behandlinger/spiseforstyrrelser-hos-barn-og-ungdom-pakkeforlop-bupa/		3
105	Eating disorder	Anorexia		https://www.legevaktvest.no/psykisk-helse/spiseforstyrrelser		5
106	Eating disorder	Anorexia		https://www.nettavisen.no/livsstil/una-slet-med-spiseforstyrrelse-i-arevis-forst-da-nyrene-sviktet-innsa-jeg-at-jeg-var-syk/s/12-95-3423333491		6
107	Eating disorder	Anorexia		https://psykiater.no/spiseforstyrrelser/		5
108	Eating disorder	Anorexia		https://www.helsedirektoratet.no/nasjonale-forlop/spiseforstyrrelser-hos-barn-og-unge/behandling-og-oppfolging-spiseforstyrrelser-hos-barn-og-unge-pakkeforlop/behandling-ved-spiseforstyrrelser-hos-barn-og-unge		2
109	Eating disorder	Anorexia		http://senterforspiseforstyrrelser.no/behandling-av-spiseforstyrrelser/		4
110	Eating disorder	Anorexia		https://www.klikk.no/kvinneguiden/kommentarer/behandling-av-spiseforstyrrelse-3708665		5
111	Eating disorder	Anorexia		http://no.265health.com/forhold-behandlinger/anoreksi/1004002392.html		5
112	Eating disorder	Anorexia		https://psykologtidsskriftet.no/fra-praksis/2022/05/tvangens-dilemma-i-behandling-av-alvorlig-spiseforstyrrelse		6
113	Eating disorder	Anorexia		https://tiltakshandboka.no/no/tilstander/tilstandsgruppe-spiseforstyrrelser/oversiktstabell-hva-virker-ved-spiseforstyrrelser/omtale-av-forskningen-paa-spiseforstyrrelser/mer-om-medikamentell-behandling#		3
114	Eating disorder	Anorexia		https://capio.no/anoreksi-senter/behandlingstilbud/		5
115	Eating disorder	Anorexia		https://www.nrk.no/norge/--nektes-behandling-som-virker-1.6496857		6
116	Eating disorder	Anorexia		https://www.fhi.no/publ/2010/behandling-av-spiseforstyrrelser/		1
117	Eating disorder	Anorexia		https://www.modum-bad.no/kognitiv-terapi-for-spiseforstyrrelser/		5
118	Eating disorder	Anorexia		https://nettros.no/fa-kunnskap/behandling/		4
119	Eating disorder	Anorexia		https://veientilhelse.no/fysiske-konsekvenser-av-anoreksi/		5
120	Eating disorder	Anorexia		https://www.helsehusetfredrikstad.no/capio-anoreksi-senter		5
121	Eating disorder	Anorexia		https://www.unn.no/behandlinger/anoreksi-hos-voksne-dognbehandling		3
122	Eating disorder	Anorexia		https://www.nordlandssykehuset.no/behandlinger/anoreksi-hos-voksne-poliklinisk-behandling		3
123	Eating disorder	Anorexia		https://www.helse-bergen.no/behandlinger/anoreksi-hos-voksne-dognbehandling/		3
124	Eating disorder	Anorexia		https://www.stolav.no/behandlinger/spiseforstyrrelse-hos-voksne-dognbehandling		3
125	Eating disorder	Anorexia		https://www.helse-fonna.no/behandlinger/anoreksi-hos-voksne-dagbehandling		3
126	Eating disorder	Anorexia		https://www.sykehuset-ostfold.no/behandlinger/anoreksi-hos-voksne-dagbehandling/		3
127	Eating disorder	Anorexia		https://www.unn.no/behandlinger/anoreksi-hos-voksne-dagbehandling/		3
128	Eating disorder	Anorexia		https://www.nordlandssykehuset.no/behandlinger/anoreksi-hos-voksne-dognbehandling		3
129	Eating disorder	Anorexia		https://www.helse-fonna.no/behandlinger/anoreksi-hos-voksne-dagbehandling?sted=haugaland-dps		3
130	Eating disorder	Anorexia		https://www.oslo-universitetssykehus.no/behandlinger/anoreksi-hos-voksne		3
131	Eating disorder	Anorexia		https://www.lovisenbergsykehus.no/behandlinger/anoreksi-hos-voksne-dognbehandling/		3
132	Eating disorder	Anorexia		https://www.sykehuset-ostfold.no/behandlinger/anoreksi-hos-voksne-dagbehandling/		3
133	Eating disorder	Anorexia		https://www.jdps.no/behandlinger/anoreksi-hos-voksne-dagbehandling/		3
134	Vaccines children	Diphtheria		Vaksine mot difteri, stivkrampe, kikhoste, poliomyelitt, Hib-infeksjon og hepatitt B - FHI		1
135	Vaccines children	Diphtheria		https://nhi.no/livsstil/reise/difteri		5
136	Vaccines children	Diphtheria		Vaksine mot difteri, stivkrampe, kikhoste, poliomyelitt, Hib-infeksjon og hepatitt B - Helsenorge		2
137	Vaccines children	Diphtheria		Vaksiner – en guide | Babyverden.no		5
138	Vaccines children	Diphtheria		Vaksinasjon av barn - Libero		5
139	Vaccines children	Diphtheria		Vaksiner for barn og baby - Babyhelse (klikk.no)		5
140	Vaccines children	Diphtheria		barnevaksinasjon-folkehelseinstituttet.pdf (ffhb.no)		1
141	Vaccines children	Diphtheria		Difteri - Apotek 1		5
142	Vaccines children	Diphtheria		Difteri (nhi.no)		5
143	Vaccines children	Diphtheria		Vaksinering av barn - Nettdoktor		5
144	Vaccines children	Diphtheria		Vaksiner til barn | Vitusapotek		5
145	Vaccines children	Diphtheria		https://www.trondheim.kommune.no/tema/helse-og-omsorg/helsetjenester/helsestasjon/vaksiner-for-barn/		3
146	Vaccines children	Diphtheria		Barnevaksinasjon - Rælingen kommune (ralingen.kommune.no)		3
147	Vaccines children	Diphtheria		Difterivaksine – Wikipedia		4
148	Vaccines children	Diphtheria		Barnevaksinasjonsprogrammet – Wikipedia		4
149	Vaccines children	Diphtheria		barnevaksinasjonsprogrammet – Store medisinske leksikon (snl.no)		4
150	Vaccines children	Diphtheria		Vaksinasjonsprogrammet i Norge (nhi.no)		5
151	Vaccines children	Hepatitis		Vaksine mot difteri, stivkrampe, kikhoste, poliomyelitt, Hib-infeksjon og hepatitt B - FHI		1
152	Vaccines children	Hepatitis		https://nhi.no/familie/barn/barne-og-ungdomsvaksinasjon/vaksinasjonsprogrammet-i-norge		5
153	Vaccines children	Hepatitis		Vaksine mot difteri, stivkrampe, kikhoste, poliomyelitt, Hib-infeksjon og hepatitt B - Helsenorge		2
154	Vaccines children	Hepatitis		Vaksiner – en guide | Babyverden.no		5
155	Vaccines children	Hepatitis		Hepatitt B - Reisemedisin		5
156	Vaccines children	Hepatitis		Vaksinasjon av barn - Libero		5
157	Vaccines children	Hepatitis		barnevaksinasjon-folkehelseinstituttet.pdf (ffhb.no)		1
158	Vaccines children	Hepatitis		Hepatitt B-vaksine - Helsenorge		2
159	Vaccines children	Hepatitis		Vaksiner til barn | Vitusapotek		5
160	Vaccines children	Hepatitis		Vaksiner for barn og baby - Babyhelse (klikk.no)		5
161	Vaccines children	Hepatitis		Vaksiner for barn - Trondheim kommune		3
162	Vaccines children	Hepatitis		Barnevaksinasjon - Rælingen kommune (ralingen.kommune.no)		3
163	Vaccines children	Hepatitis		Barnevaksinasjonsprogrammet – Wikipedia		4
164	Vaccines children	Hepatitis		barnevaksinasjonsprogrammet – Store medisinske leksikon (snl.no)		4
165	Vaccines children	Haemophilia		Vaksine mot difteri, stivkrampe, kikhoste, poliomyelitt, Hib-infeksjon og hepatitt B - FHI		1
166	Vaccines children	Haemophilia		https://nhi.no/sykdommer/barn/infeksjoner/hjernehinnebetennelse		5
167	Vaccines children	Haemophilia		Vaksine mot difteri, stivkrampe, kikhoste, poliomyelitt, Hib-infeksjon og hepatitt B - Helsenorge		2
168	Vaccines children	Haemophilia		Vaksiner – en guide | Babyverden.no		5
169	Vaccines children	Haemophilia		Vaksinasjon av barn - Libero		5
170	Vaccines children	Haemophilia		barnevaksinasjon-folkehelseinstituttet.pdf (ffhb.no)		1
171	Vaccines children	Haemophilia		https://www.trondheim.kommune.no/tema/helse-og-omsorg/helsetjenester/helsestasjon/vaksiner-for-barn/		3
172	Vaccines children	Haemophilia		Vaksinering av barn - Nettdoktor		5
173	Vaccines children	Haemophilia		https://www.vitusapotek.no/barn/vaksiner-til-barn/a/A197		5
174	Vaccines children	Haemophilia		Vaksiner for barn og baby - Babyhelse (klikk.no)		5
175	Vaccines children	Haemophilia		Barnevaksinasjon - Rælingen kommune (ralingen.kommune.no)		3
176	Vaccines children	Haemophilia		NybaktMamma - Vaksinasjon mot Haemophilus influenzae type B (Hib)		7
177	Vaccines children	Haemophilia		https://no.wikipedia.org/wiki/Haemophilus_influenzae		4
178	Vaccines children	Haemophilia		Barnevaksinasjonsprogrammet – Wikipedia		4
179	Vaccines children	Haemophilia		barnevaksinasjonsprogrammet – Store medisinske leksikon (snl.no)		4
180	Vaccines children	Haemophilia		Vaksinasjonsprogrammet i Norge (nhi.no)		5
181	Vaccines children	Haemophilia		Strupelokkbetennelse (epiglotitt), akutt (nhi.no)		5
182	Vaccines children	Whooping cough		Vaksine mot difteri, stivkrampe, kikhoste, poliomyelitt, Hib-infeksjon og hepatitt B - FHI		1
183	Vaccines children	Whooping cough		https://nhi.no/sykdommer/barn/infeksjoner/kikhoste		5
184	Vaccines children	Whooping cough		Vaksine mot difteri, stivkrampe, kikhoste, poliomyelitt, Hib-infeksjon og hepatitt B - Helsenorge		2
185	Vaccines children	Whooping cough		Vaksiner – en guide | Babyverden.no		5
186	Vaccines children	Whooping cough		Vaksinasjon av barn - Libero		5
187	Vaccines children	Whooping cough		Vaksiner for barn og baby - Babyhelse (klikk.no)		5
188	Vaccines children	Whooping cough		barnevaksinasjon-folkehelseinstituttet.pdf (ffhb.no)		1
189	Vaccines children	Whooping cough		Vaksinering av barn - Nettdoktor		5
190	Vaccines children	Whooping cough		Kikhoste - Helsenorge		2
191	Vaccines children	Whooping cough		Kikhoste - Apotek 1		5
192	Vaccines children	Whooping cough		Vaksiner for barn - Trondheim kommune		3
193	Vaccines children	Whooping cough		Kikhoste | Vitusapotek		5
194	Vaccines children	Whooping cough		Vaksiner til barn | Vitusapotek		5
195	Vaccines children	Whooping cough		https://www.nettdoktor.no/legevakten/fakta/vaksinerbarn.php		5
196	Vaccines children	Whooping cough		Barnevaksinasjon - Rælingen kommune (ralingen.kommune.no)		3
197	Vaccines children	Whooping cough		kikhoste - Nettlegevakt		5
198	Vaccines children	Whooping cough		https://no.wikipedia.org/wiki/Barnevaksinasjonsprogrammet		4
199	Vaccines children	Whooping cough		barnevaksinasjonsprogrammet – Store medisinske leksikon (snl.no)		4
200	Vaccines children	Whooping cough		Vaksinasjonsprogrammet i Norge (nhi.no)		5
201	Vaccines children	Pneumonia		Vaksinasjonsprogrammet i Norge (nhi.no)		5
202	Vaccines children	Pneumonia		Vaksine mot pneumokokker - FHI		1
203	Vaccines children	Pneumonia		Vaksine mot pneumokokker - Helsenorge		2
204	Vaccines children	Pneumonia		Vaksiner – en guide | Babyverden.no		5
205	Vaccines children	Pneumonia		Vaksiner for barn og baby - Babyhelse (klikk.no)		5
206	Vaccines children	Pneumonia		barnevaksinasjon-folkehelseinstituttet.pdf (ffhb.no)		1
207	Vaccines children	Pneumonia		Vaksinasjon av barn - Libero		5
208	Vaccines children	Pneumonia		Vaksiner til barn | Vitusapotek		5
209	Vaccines children	Pneumonia		Vaksiner for barn og baby - Babyhelse (klikk.no)		5
210	Vaccines children	Pneumonia		Vaksiner for barn - Trondheim kommune		3
211	Vaccines children	Pneumonia		Barnevaksinasjon - Rælingen kommune (ralingen.kommune.no)		3
212	Vaccines children	Pneumonia		Barnevaksinasjonsprogrammet – Wikipedia		4
213	Vaccines children	Pneumonia		barnevaksinasjonsprogrammet – Store medisinske leksikon (snl.no)		4
214	Vaccines children	Pneumonia		Vaksinasjonsprogrammet i Norge (nhi.no)		4
215	Vaccines children	Polio		Vaksine mot difteri, stivkrampe, kikhoste, poliomyelitt, Hib-infeksjon og hepatitt B - FHI		4
216	Vaccines children	Polio		https://nhi.no/livsstil/reise/poliomyelitt		5
217	Vaccines children	Polio		Vaksine mot difteri, stivkrampe, kikhoste, poliomyelitt, Hib-infeksjon og hepatitt B - Helsenorge		4
218	Vaccines children	Polio		Vaksiner – en guide | Babyverden.no		4
219	Vaccines children	Polio		Vaksinasjon av barn - Libero		5
220	Vaccines children	Polio		https://www.reisemedisin.no/vaksine/polio/		5
221	Vaccines children	Polio		Vaksiner for barn og baby - Babyhelse (klikk.no)		5
222	Vaccines children	Polio		barnevaksinasjon-folkehelseinstituttet.pdf (ffhb.no)		1
223	Vaccines children	Polio		Vaksinering av barn - Nettdoktor		5
224	Vaccines children	Polio		https://www.apotek1.no/livsstil/reise/reisesykdommer/polio		5
225	Vaccines children	Polio		polio – Store medisinske leksikon (snl.no)		4
226	Vaccines children	Polio		https://legerutengrenser.no/sykdommer/polio		4
227	Vaccines children	Polio		Vaksiner for barn - Trondheim kommune		3
228	Vaccines children	Polio		Barnevaksinasjon - Rælingen kommune (ralingen.kommune.no)		3
229	Vaccines children	Polio		Vaksiner til barn | Vitusapotek		5
230	Vaccines children	Polio		Barnevaksinasjonsprogrammet – Wikipedia		4
231	Vaccines children	Polio		Poliovaksine – Wikipedia		4
232	Vaccines children	Polio		barnevaksinasjonsprogrammet – Store medisinske leksikon (snl.no)		4
233	Vaccines children	Polio		Vaksinasjonsprogrammet i Norge (nhi.no)		5
234	Vaccines children	Rotavirus		https://nhi.no/sykdommer/barn/infeksjoner/rotavirusinfeksjon		5
235	Vaccines children	Rotavirus		Vaksiner – en guide | Babyverden.no		5
236	Vaccines children	Rotavirus		Vaksine mot rotavirus - Helsenorge		2
237	Vaccines children	Rotavirus		https://www.fhi.no/va/barnevaksinasjonsprogrammet/vaksinene-i-barnevaksinasjonsprogrammet/vaksine-mot-rotavirussykdom/		1
238	Vaccines children	Rotavirus		Vaksinasjon av barn - Libero		5
239	Vaccines children	Rotavirus		Vaksiner til barn | Vitusapotek		5
240	Vaccines children	Rotavirus		Vaksiner for barn og baby - Babyhelse (klikk.no)		5
241	Vaccines children	Rotavirus		barnevaksinasjon-folkehelseinstituttet.pdf (ffhb.no)		1
242	Vaccines children	Rotavirus		Dette bør du vite om rotavirusvaksinen (dagbladet.no)		6
243	Vaccines children	Rotavirus		Vaksiner for barn - Trondheim kommune		3
244	Vaccines children	Rotavirus		Barnevaksinasjon - Rælingen kommune (ralingen.kommune.no)		3
245	Vaccines children	Rotavirus		Barnevaksinasjonsprogrammet – Wikipedia		4
246	Vaccines children	Rotavirus		Vaksine mot omgangssyke til babyer | Babyverden.no		5
247	Vaccines children	Rotavirus		barnevaksinasjonsprogrammet – Store medisinske leksikon (snl.no)		4
248	Vaccines children	Rotavirus		Vaksinasjonsprogrammet i Norge (nhi.no)		5
249	Vaccines children	Tetanus		Vaksine mot difteri, stivkrampe, kikhoste, poliomyelitt, Hib-infeksjon og hepatitt B - FHI		1
250	Vaccines children	Tetanus		https://nhi.no/livsstil/reise/stivkrampe		5
251	Vaccines children	Tetanus		Vaksine mot difteri, stivkrampe, kikhoste, poliomyelitt, Hib-infeksjon og hepatitt B - Helsenorge		2
252	Vaccines children	Tetanus		Vaksiner – en guide | Babyverden.no		5
253	Vaccines children	Tetanus		Stivkrampe / Tetanus - Reisemedisin		5
254	Vaccines children	Tetanus		Vaksinasjon av barn - Libero		5
255	Vaccines children	Tetanus		Vaksiner for barn og baby - Babyhelse (klikk.no)		5
256	Vaccines children	Tetanus		barnevaksinasjon-folkehelseinstituttet.pdf (ffhb.no)		1
257	Vaccines children	Tetanus		Vaksinering av barn - Nettdoktor		5
258	Vaccines children	Tetanus		Vaksiner for barn - Trondheim kommune		3
259	Vaccines children	Tetanus		Vaksiner til barn | Vitusapotek		5
260	Vaccines children	Tetanus		Barnevaksinasjon - Rælingen kommune (ralingen.kommune.no)		3
261	Vaccines children	Tetanus		Stivkrampevaksine (nhi.no)		5
262	Vaccines children	Tetanus		Stivkrampe | Vitusapotek		5
263	Vaccines children	Tetanus		Stivkrampe - Apotek 1		5
264	Vaccines children	Tetanus		https://no.wikipedia.org/wiki/Barnevaksinasjonsprogrammet		4
265	Vaccines children	Tetanus		Vaksinasjonsprogrammet i Norge (nhi.no)		5
266	Vaccines children	Tetanus		barnevaksinasjonsprogrammet – Store medisinske leksikon (snl.no)		4
267	Vaccines children	Tuberculosis		Vaksine mot tuberkulose (BCG) - FHI		1
268	Vaccines children	Tuberculosis		Vaksine mot tuberkulose (BCG) - Helsenorge		2
269	Vaccines children	Tuberculosis		Vaksiner – en guide | Babyverden.no		5
270	Vaccines children	Tuberculosis		Vaksinasjon av barn - Libero		5
271	Vaccines children	Tuberculosis		Vaksiner for barn og baby - Babyhelse (klikk.no)		5
272	Vaccines children	Tuberculosis		barnevaksinasjon-folkehelseinstituttet.pdf (ffhb.no)		1
273	Vaccines children	Tuberculosis		Vaksiner for barn - Trondheim kommune		3
274	Vaccines children	Tuberculosis		Barnevaksinasjon - Rælingen kommune (ralingen.kommune.no)		3
275	Vaccines children	Tuberculosis		Tuberkulose, forebygging (nhi.no)		5
276	Vaccines children	Tuberculosis		Barnevaksinasjonsprogrammet – Wikipedia		4
277	Vaccines children	Tuberculosis		barnevaksinasjonsprogrammet – Store medisinske leksikon (snl.no)		4
278	Vaccines children	Tuberculosis		Vaksinasjonsprogrammet i Norge (nhi.no)		5
279	Vaccines children	Tuberculosis		https://no.wikipedia.org/wiki/BCG-vaksine		4
280	Vaccine against HPV	HPV boys		https://www.helsenorge.no/vaksinasjon/barnevaksinasjonsprogrammet/hpv-vaksine/?fbclid=IwAR3hPU2wlZgc21VnAvoiK3GoqY0bConj1hi4mUOtfZGXkK99xrWrJFPK14w		2
281	Vaccine against HPV	HPV boys		https://kreftforeningen.no/forebygging/hpv-og-kreft/		4
282	Vaccine against HPV	HPV boys		https://www.gynkreftforeningen.no/om-oss/nyhetsarkiv/hvem-bor-ta-hpv-vaksinen		4
283	Vaccine against HPV	HPV boys		https://nhi.no/familie/barn/barne-og-ungdomsvaksinasjon/hpv-vaksine		5
284	Vaccine against HPV	HPV boys		https://nhi.no/sykdommer/infeksjoner/kjonnssykdommer/hpv-infeksjon?page=3		5
285	Vaccine against HPV	HPV boys		https://sykdomsinfo.no/infeksjonssykdommer/hpv-infeksjoner-humant-papillomavirus/		5
286	Vaccine against HPV	HPV boys		https://sml.snl.no/HPV		4
287	Vaccine against HPV	HPV boys		https://www.helsestart.no/sykdom/hpv		5
288	Vaccine against HPV	HPV boys		https://www.drdropin.no/hpv-virus		5
289	Vaccine against HPV	HPV boys		https://www.kreftregisteret.no/screening/livmorhalsprogrammet/oftestiltesporsmal/HPV1/		4
290	Vaccine against HPV	HPV boys		https://www.kreftregisteret.no/Forskning/Om-forskningen/HPV/Humant-papillomavirus-HPV-/		4
291	Vaccine against HPV	HPV boys		https://www.lommelegen.no/infeksjoner/artikkel/sannheten-om-hpv/68927001		5
292	Vaccine against HPV	HPV boys		https://www.lommelegen.no/seksuelt-overf%C3%B8rbare-sykdommer/artikkel/hvordan-smitter-hpv/74914519		5
293	Vaccine against HPV	HPV boys		https://hjemmelegene.no/blogg/hpv		5
294	Vaccine against HPV	HPV boys		https://www.maja.no/underlivet/hva-er-hpv		5
295	Vaccine against HPV	HPV boys		https://www.nettlegevakt.no/info/info_hpv?gad_source=1&gclid=EAIaIQobChMI1Ji-q5fGgwMVtlGRBR3g-AavEAMYASAAEgIE3PD_BwE		5
296	Vaccine against HPV	HPV boys		https://www.doktorpia.no/hpv/		5
297	Vaccine against HPV	HPV boys		https://nhi.no/familie/seksualitet-og-prevensjon/sprelsk-sex-oker-kreftfaren		5
298	Vaccine against HPV	HPV boys		https://www.lommelegen.no/kreft/livmorhalskreft/artikkel/hvor-farlig-er-det-a-bli-smittet-av-hpv/75338537		5
299	Vaccine against HPV	HPV boys		https://www.lommelegen.no/seksuelt-overf%C3%B8rbare-sykdommer/artikkel/hva-er-et-humant-papillomavirus-hpv/74769539		5
300	Vaccine against HPV	HPV boys		https://no.wikipedia.org/wiki/Papillomavirus_hos_mennesker		4
301	Vaccine against HPV	HPV boys		https://kreftforeningen.no/om-kreft/undersokelser/livmorhalsprove-celleprove-av-livmorhalsen/sporsmal-og-svar/		4
302	Vaccine against HPV	HPV boys		https://www.fhi.no/va/barnevaksinasjonsprogrammet/vaksinene-i-barnevaksinasjonsprogrammet/vaksine-mot-hpv-humant-papillomavirus/		1
303	Vaccine against HPV	HPV boys		https://nhi.no/familie/barn/barne-og-ungdomsvaksinasjon/alt-du-trenger-a-vite-om-hpv-vaksinen		5
304	Vaccine against HPV	HPV boys		https://www.fhi.no/va/barnevaksinasjonsprogrammet/sos/		1
305	Vaccine against HPV	HPV boys		https://www.volvat.no/tjenester/vaksinasjon/vaksine-mot-hpv-virus-humant-papillomavirus/		5
306	Vaccine against HPV	HPV boys		https://www.drdropin.no/hpv-vaksine		5
307	Vaccine against HPV	HPV boys		https://nhi.no/sykdommer/kvinne/celleforandringer/hpv-vaksinen		5
308	Vaccine against HPV	HPV boys		https://www.fhi.no/globalassets/dokumenterfiler/skjema/skolevaksine/samtykkeskjema-hpv-vaksine-7.klasse-bokmal.pdf		1
309	Vaccine against HPV	HPV boys		https://www.nrk.no/innlandet/hpv-kreft-oker-blant-menn_-_-jeg-hadde-tatt-vaksinen-om-jeg-hadde-blitt-tilbudt-den-1.16261296 KUN FOR MENN?? EKSLUDERE HOS JENTER?		6
310	Vaccine against HPV	HPV boys		https://www.maja.no/vaksine/hpv		5
311	Vaccine against HPV	HPV boys		https://www.aleris.no/medisinsk-senter/vaksine/hpv-vaksine/?webActivityId=69		5
312	Vaccine against HPV	HPV boys		https://www.vaksineklinikken.no/vaksiner/hpvhumant-papillomavirus		5
313	Vaccine against HPV	HPV boys		https://www.legevakta.no/hpv-vaksine/?gad_source=1&gclid=EAIaIQobChMI2NropMXDgwMVshmiAx293AtjEAMYASAAEgKlqvD_BwE		3
314	Vaccine against HPV	HPV boys		https://www.nrk.no/vestfoldogtelemark/leger-betaler-for-annen-hpv-vaksine-til-egne-barn-1.15380435		6
315	Vaccine against HPV	HPV boys		https://www.msd.no/hpv/?utm_campaign=no_non_00408_sea-hpvq32023_na_awareness_ed_vac+aw&utm_source=google&utm_medium=cpc&utm_content=no_non%2bvac_00405_sea-hpvq32023_sea_2023jul_aw_kw_na_sea_vac_na_female_celleforandringer_na_linkad_textad_na_unbrnd_na		5
316	Vaccine against HPV	HPV boys		https://www.ung.no/helsa-di/2486_HPV-virus_og_livmorhalskreft.html		2
317	Vaccine against HPV	HPV boys		https://www.nettlegevakt.no/info/hpvvaksine		5
318	Vaccine against HPV	HPV boys		https://www.maja.no/vaksine/derfor-bor-du-ta-hpv-vaksinen		5
319	Vaccine against HPV	HPV boys		https://www.boots.no/hpv-og-hpv-vaksine		5
320	Vaccine against HPV	HPV boys		https://www.utposten.no/journal/2017/6/utposten-6-2017b-732/HPV-vaksine		6
321	Vaccine against HPV	HPV boys		https://www.doktorpia.no/hpv-vaksine/		5
322	Vaccine against HPV	HPV boys		https://www.aftenposten.no/meninger/kronikk/i/rE5Xea/hpv-vaksinen-i-barnevaksinasjonsprogrammet-beskytter-svaert-godt-mot-kreft		6
323	Vaccine against HPV	HPV boys		https://lommelegen.dagbladet.no/seksuelt-overf%C3%B8rbare-sykdommer/artikkel/hvem-smittes-av-hpv/75211441		5
324	Vaccine against HPV	HPV boys		https://www.legevakten.no/pasient/index2.html?https&&&www.legevakten.no/pasient/tips/HPV-vaksine.htm		3
325	Vaccine against HPV	HPV boys		https://www.helsebiblioteket.no/innhold/artikler/seksuell-helse/hpv-vaksine-beskytter		1
326	Vaccine against HPV	HPV boys		https://www.helsedirektoratet.no/retningslinjer/gynekologisk-kreft--handlingsprogram/premaligne-lidelser-i-cervix-uteri/profylakse		2
327	Vaccine against HPV	HPV boys		https://lommelegen.dagbladet.no/kreft/artikkel/kreft-i-hals-og-svelg-forarsaket-av-hpv/76061314		5
328	Vaccine against HPV	HPV boys		https://www.farmatid.no/aktuelt/nyheter/hpv-vaksinasjon-er-en-suksess		5
329	Vaccine against HPV	HPV boys		https://www.nrk.no/trondelag/hpv-vaksinen-mot-livmorhalskreft_-cervarix_-beskytter-ikke-mot-kjonnsvorter-1.15672364		6
330	Vaccine against HPV	HPV boys		https://lommelegen.dagbladet.no/vaksine/bivirkninger/artikkel/hpv-vaksine/69120509		5
331	Vaccine against HPV	HPV boys		https://www.oslojordmor.no/celleprove/hpv-humant-papillomavirus/		5
332	Vaccine against HPV	HPV boys		https://lommelegen.dagbladet.no/kreft/livmorkreft/artikkel/jeg-har-fatt-pavist-hpv-har-kjaeresten-min-vaert-utro/75901233		5
333	Vaccine against HPV	HPV boys		https://kjonnsforskning.no/nb/2019/10/vi-vet-fortsatt-ikke-nok-om-hpv		6
334	Vaccine against HPV	HPV girls		https://www.helsenorge.no/vaksinasjon/barnevaksinasjonsprogrammet/hpv-vaksine/?fbclid=IwAR3hPU2wlZgc21VnAvoiK3GoqY0bConj1hi4mUOtfZGXkK99xrWrJFPK14w		2
335	Vaccine against HPV	HPV girls		https://kreftforeningen.no/forebygging/hpv-og-kreft/		4
336	Vaccine against HPV	HPV girls		https://www.gynkreftforeningen.no/om-oss/nyhetsarkiv/hvem-bor-ta-hpv-vaksinen		4
337	Vaccine against HPV	HPV girls		https://nhi.no/familie/barn/barne-og-ungdomsvaksinasjon/hpv-vaksine		5
338	Vaccine against HPV	HPV girls		https://nhi.no/sykdommer/infeksjoner/kjonnssykdommer/hpv-infeksjon?page=3		5
339	Vaccine against HPV	HPV girls		https://sykdomsinfo.no/infeksjonssykdommer/hpv-infeksjoner-humant-papillomavirus/		5
340	Vaccine against HPV	HPV girls		https://sml.snl.no/HPV		4
341	Vaccine against HPV	HPV girls		https://www.helsestart.no/sykdom/hpv		5
342	Vaccine against HPV	HPV girls		https://www.drdropin.no/hpv-virus		5
343	Vaccine against HPV	HPV girls		https://www.aleris.no/gynekolog/om-livmorhalskreft/		5
344	Vaccine against HPV	HPV girls		https://www.kreftregisteret.no/screening/livmorhalsprogrammet/oftestiltesporsmal/HPV1/		4
345	Vaccine against HPV	HPV girls		https://www.kreftregisteret.no/Forskning/Om-forskningen/HPV/Humant-papillomavirus-HPV-/		4
346	Vaccine against HPV	HPV girls		https://lommelegen.dagbladet.no/infeksjoner/artikkel/sannheten-om-hpv/68927001		5
347	Vaccine against HPV	HPV girls		https://lommelegen.dagbladet.no/seksuelt-overførbare-sykdommer/artikkel/hvordan-smitter-hpv/74914519		5
348	Vaccine against HPV	HPV girls		https://hjemmelegene.no/blogg/hpv		5
349	Vaccine against HPV	HPV girls		https://www.maja.no/underlivet/hva-er-hpv		5
350	Vaccine against HPV	HPV girls		https://www.nettlegevakt.no/info/info_hpv?gad_source=1&gclid=EAIaIQobChMI1Ji-q5fGgwMVtlGRBR3g-AavEAMYASAAEgIE3PD_BwE		5
351	Vaccine against HPV	HPV girls		https://www.doktorpia.no/hpv/		5
352	Vaccine against HPV	HPV girls		https://nhi.no/familie/seksualitet-og-prevensjon/sprelsk-sex-oker-kreftfaren		5
353	Vaccine against HPV	HPV girls		https://lommelegen.dagbladet.no/kreft/livmorhalskreft/artikkel/hvor-farlig-er-det-a-bli-smittet-av-hpv/75338537		5
354	Vaccine against HPV	HPV girls		https://lommelegen.dagbladet.no/seksuelt-overførbare-sykdommer/artikkel/hva-er-et-humant-papillomavirus-hpv/74769539		5
355	Vaccine against HPV	HPV girls		https://no.wikipedia.org/wiki/Papillomavirus_hos_mennesker		4
356	Vaccine against HPV	HPV girls		https://kreftforeningen.no/om-kreft/undersokelser/livmorhalsprove-celleprove-av-livmorhalsen/sporsmal-og-svar/		4
357	Vaccine against HPV	HPV girls		https://www.helsedirektoratet.no/nyheter/innforing-av-hpv-test-til-yngre-vil-forebygge-fleire-krefttilfelle		2
358	Vaccine against HPV	HPV girls		https://www.fhi.no/va/barnevaksinasjonsprogrammet/vaksinene-i-barnevaksinasjonsprogrammet/vaksine-mot-hpv-humant-papillomavirus/		1
359	Vaccine against HPV	HPV girls		https://nhi.no/familie/barn/barne-og-ungdomsvaksinasjon/alt-du-trenger-a-vite-om-hpv-vaksinen		5
360	Vaccine against HPV	HPV girls		https://www.fhi.no/va/barnevaksinasjonsprogrammet/sos/		1
361	Vaccine against HPV	HPV girls		https://www.volvat.no/tjenester/vaksinasjon/vaksine-mot-hpv-virus-humant-papillomavirus/		5
362	Vaccine against HPV	HPV girls		https://www.drdropin.no/hpv-vaksine		5
363	Vaccine against HPV	HPV girls		https://nhi.no/sykdommer/kvinne/celleforandringer/hpv-vaksinen		5
364	Vaccine against HPV	HPV girls		https://www.vitusapotek.no/sykdom-og-plager/intim-og-underliv/livmorhalskreft-og-hpv/a/A356001		5
365	Vaccine against HPV	HPV girls		https://www.fhi.no/globalassets/dokumenterfiler/skjema/skolevaksine/samtykkeskjema-hpv-vaksine-7.klasse-bokmal.pdf		1
366	Vaccine against HPV	HPV girls		https://www.maja.no/vaksine/hpv		5
367	Vaccine against HPV	HPV girls		https://www.aleris.no/medisinsk-senter/vaksine/hpv-vaksine/?webActivityId=69		5
368	Vaccine against HPV	HPV girls		https://www.vaksineklinikken.no/vaksiner/hpvhumant-papillomavirus		5
369	Vaccine against HPV	HPV girls		https://www.minskole.no/DynamicContent/Documents/221-f8f65fe1-c902-447b-a6ac-5ebfa518ba58.pdf		1
370	Vaccine against HPV	HPV girls		https://lommelegen.dagbladet.no/vaksine/bivirkninger/artikkel/hpv-vaksine/69120509		5
371	Vaccine against HPV	HPV girls		https://www.legevakta.no/hpv-vaksine/?gad_source=1&gclid=EAIaIQobChMI2NropMXDgwMVshmiAx293AtjEAMYASAAEgKlqvD_BwE		5
372	Vaccine against HPV	HPV girls		https://www.nrk.no/vestfoldogtelemark/leger-betaler-for-annen-hpv-vaksine-til-egne-barn-1.15380435		6
373	Vaccine against HPV	HPV girls		https://www.msd.no/hpv/?utm_campaign=no_non_00408_sea-hpvq32023_na_awareness_ed_vac+aw&utm_source=google&utm_medium=cpc&utm_content=no_non%2bvac_00405_sea-hpvq32023_sea_2023jul_aw_kw_na_sea_vac_na_female_celleforandringer_na_linkad_textad_na_unbrnd_na		5
374	Vaccine against HPV	HPV girls		https://www.ung.no/helsa-di/2486_HPV-virus_og_livmorhalskreft.html		2
375	Vaccine against HPV	HPV girls		https://www.nettlegevakt.no/info/hpvvaksine		5
376	Vaccine against HPV	HPV girls		https://www.maja.no/vaksine/derfor-bor-du-ta-hpv-vaksinen		5
377	Vaccine against HPV	HPV girls		https://www.boots.no/hpv-og-hpv-vaksine		5
378	Vaccine against HPV	HPV girls		https://www.utposten.no/journal/2017/6/utposten-6-2017b-732/HPV-vaksine		6
379	Vaccine against HPV	HPV girls		https://www.doktorpia.no/hpv-vaksine/		5
380	Vaccine against HPV	HPV girls		https://www.aftenposten.no/meninger/kronikk/i/rE5Xea/hpv-vaksinen-i-barnevaksinasjonsprogrammet-beskytter-svaert-godt-mot-kreft		6
381	Vaccine against HPV	HPV girls		https://www.nrk.no/tromsogfinnmark/forventer-a-se-resultater-av-hpv-vaksinering_-mindre-livmorhalskreft-og-faerre-unormale-celleprover-1.15994161		6
382	Vaccine against HPV	HPV girls		https://lommelegen.dagbladet.no/seksuelt-overførbare-sykdommer/artikkel/hvem-smittes-av-hpv/75211441		5
383	Vaccine against HPV	HPV girls		https://www.legevakten.no/pasient/index2.html?https&&&www.legevakten.no/pasient/tips/HPV-vaksine.htm		3
384	Vaccine against HPV	HPV girls		https://www.helsebiblioteket.no/innhold/artikler/seksuell-helse/hpv-vaksine-beskytter		1
385	Vaccine against HPV	HPV girls		https://www.klikk.no/helse/doktoronline/sykdommer/vaksine-mot-hpv-virus-2512340		5
386	Vaccine against HPV	HPV girls		https://www.helsedirektoratet.no/retningslinjer/gynekologisk-kreft--handlingsprogram/premaligne-lidelser-i-cervix-uteri/profylakse		2
387	Vaccine against HPV	HPV girls		https://lommelegen.dagbladet.no/kreft/artikkel/kreft-i-hals-og-svelg-forarsaket-av-hpv/76061314		5
388	Vaccine against HPV	HPV girls		https://www.nrk.no/tromsogfinnmark/no-far-unge-kvinner-hpv-test_-kan-forebygge-fleire-krefttilfelle_-1.16464038		6
389	Vaccine against HPV	HPV girls		https://www.farmatid.no/aktuelt/nyheter/hpv-vaksinasjon-er-en-suksess		5
390	Vaccine against HPV	HPV girls		https://www.nrk.no/trondelag/forskere-i-kreftregisteret-foreslar-nye-tiltak-for-bekjempe-hpv-og-livmorhalskreft-1.16397351		6
391	Vaccine against HPV	HPV girls		https://www.nrk.no/trondelag/hpv-vaksinen-mot-livmorhalskreft_-cervarix_-beskytter-ikke-mot-kjonnsvorter-1.15672364		6
392	Vaccine against HPV	HPV girls		https://lommelegen.dagbladet.no/vaksine/hpv/artikkel/okning-i-antall-hpv-vaksiner/68995986		5
393	Vaccine against HPV	HPV girls		https://www.oslojordmor.no/celleprove/hpv-humant-papillomavirus/		5
394	Vaccine against HPV	HPV girls		https://lommelegen.dagbladet.no/kreft/livmorkreft/artikkel/jeg-har-fatt-pavist-hpv-har-kjaeresten-min-vaert-utro/75901233		5
395	Vaccine against HPV	HPV girls		https://kjonnsforskning.no/nb/2019/10/vi-vet-fortsatt-ikke-nok-om-hpv		6
396	Sexually transm. diseases	Gonorrhea		https://www.helsenorge.no/sykdom/kjonnssykdommer/gonore/		2
397	Sexually transm. diseases	Gonorrhea		https://nhi.no/sykdommer/infeksjoner/kjonnssykdommer/gonore?page=all		5
398	Sexually transm. diseases	Gonorrhea		https://sexogsamfunn.no/sykdommer/seksuelt-overforbare-infeksjoner/gonore/		4
399	Sexually transm. diseases	Gonorrhea		https://www.helsebiblioteket.no/innhold/artikler/pasientinformasjon/gonore		1
400	Sexually transm. diseases	Gonorrhea		https://sml.snl.no/gonoré		4
401	Sexually transm. diseases	Gonorrhea		https://www.volvat.no/tjenester/kjonnssykdommer-test-behandling-symptomer/gonore/		5
402	Sexually transm. diseases	Gonorrhea		https://www.lommelegen.no/seksuelt-overførbare-sykdommer/artikkel/gonor-smitte-symptomer-test-og-behandling/68998078		5
403	Sexually transm. diseases	Gonorrhea		https://www.drdropin.no/gonore		5
404	Sexually transm. diseases	Gonorrhea		https://www.vitusapotek.no/sykdom-og-plager/intim-og-underliv/gonoré/a/A166001		5
405	Sexually transm. diseases	Gonorrhea		https://www.nettlegevakt.no/info/gonore		5
406	Sexually transm. diseases	Gonorrhea		https://no.wikipedia.org/wiki/Gonoré		4
407	Sexually transm. diseases	Gonorrhea		https://blodsjekk.no/gonore-symptomer/		5
408	Sexually transm. diseases	Gonorrhea		https://www.hanshelse.no/kjonnssykdommer/gonore		5
409	Sexually transm. diseases	Gonorrhea		https://www.seksuell-helse.no/kjonnssykdommer/gonore/		5
410	Sexually transm. diseases	Gonorrhea		https://www.arnaclinic.no/sykdom-gonore/		5
411	Sexually transm. diseases	Gonorrhea		https://www.helseutvalget.no/kunnskap/gonore		5
412	Sexually transm. diseases	Gonorrhea		https://selvsjekk.com/emne/gonore-info		5
413	Sexually transm. diseases	Gonorrhea		https://www.majorstuenmedisinske.no/klamydia-og-gonore/		5
414	Sexually transm. diseases	Gonorrhea		https://www.klikk.no/helse/doktoronline/helseleksikon/allmennmedisin/kjonnssykdommer/gonore/		5
415	Sexually transm. diseases	Gonorrhea		https://www.oslojordmor.no/kjonnssykdommer/okning-av-gonore-blant-unge-vaer-obs-pa-symptomene/		5
416	Sexually transm. diseases	Gonorrhea		https://www.baerum.kommune.no/tjenester/helse-og-omsorg/vaksiner-og-smittevern/seksuelt-overforbare-sykdommer/gonore/		3
417	Sexually transm. diseases	Gonorrhea		https://www.nettdoktor.no/graviditet_foedsel/artikler/graviditet/gonore.php		5
418	Sexually transm. diseases	Chlamydia		https://www.fhi.no/ss/seksuelt-overforbare-infeksjoner/diag/om-klamydia/		1
419	Sexually transm. diseases	Chlamydia		https://nhi.no/sykdommer/infeksjoner/kjonnssykdommer/klamydiainfeksjon-i-kjonnsorganene?page=all		5
420	Sexually transm. diseases	Chlamydia		https://sml.snl.no/klamydia		4
421	Sexually transm. diseases	Chlamydia		https://www.apotek1.no/sex-og-prevensjon/seksuelt-overforbare-sykdommer/klamydia		5
422	Sexually transm. diseases	Chlamydia		https://www.vitusapotek.no/sykdom-og-plager/intim-og-underliv/klamydia-symptomer/a/A626001		5
423	Sexually transm. diseases	Chlamydia		https://www.helsebiblioteket.no/innhold/artikler/pasientinformasjon/klamydia		1
424	Sexually transm. diseases	Chlamydia		https://www.volvat.no/tjenester/kjonnssykdommer-test-behandling-symptomer/klamydia/		5
425	Sexually transm. diseases	Chlamydia		https://www.maja.no/kjonnssykdommer/klamydia-norges-vanligste-kjonnssykdom		5
426	Sexually transm. diseases	Chlamydia		https://www.nettlegevakt.no/info/klamydia		5
427	Sexually transm. diseases	Chlamydia		https://www.boots.no/rad-og-tips/sykdom-og-plager/underliv-og-intim/klamydia		5
428	Sexually transm. diseases	Chlamydia		https://www.lommelegen.no/seksuelt-overførbare-sykdommer/artikkel/klamydia/68928140		5
429	Sexually transm. diseases	Chlamydia		https://www.drdropin.no/klamydia		5
430	Sexually transm. diseases	Chlamydia		https://www.farmasiet.no/rad-fra-apoteket/Intim-og-underliv/klamydia		5
431	Sexually transm. diseases	Chlamydia		https://no.wikipedia.org/wiki/Klamydia		4
432	Sexually transm. diseases	Chlamydia		https://www.helsestart.no/sykdom/klamydia		5
433	Sexually transm. diseases	Chlamydia		https://www.ung.no/helsa-di/kjonnssykdommer/1835_Fakta_om_klamydia.html		2
434	Sexually transm. diseases	Chlamydia		https://www.hanshelse.no/kjonnssykdommer/klamydia		5
435	Sexually transm. diseases	Chlamydia		https://hjemmelegene.no/blogg/klamydia-og-kjonnssykdommer		5
436	Sexually transm. diseases	Chlamydia		https://www.oslocitylegesenter.no/gynekolog/kjonnssykdommer/klamydia/		5
437	Sexually transm. diseases	Chlamydia		https://www.legevisitt.no/vi-hjelper-deg-med/klamydia/		5
438	Sexually transm. diseases	Chlamydia		https://www.rfsu.com/no/inspirasjon/intimhelse/vanlige-symptomer-for-klamydia/		4
439	Sexually transm. diseases	Chlamydia		https://www.nettdoktor.no/sykdommer/fakta/klamydia.php		5
440	Sexually transm. diseases	Chlamydia		https://www.seksuell-helse.no/kjonnssykdommer/klamydia/		5
441	Sexually transm. diseases	Chlamydia		https://www.a-medi.no/single-post/2016/02/28/klamydia		5
442	Sexually transm. diseases	Chlamydia		https://www.klikk.no/helse/doktoronline/sykdommer/klamydia---symptomer-test-og-behandling-5252505		5
443	Sexually transm. diseases	Chlamydia		https://www.boneslegesenter.no/sfiles/9/4/file/brosjyre_om_klamydi_100574a.pdf		5
444	Sexually transm. diseases	Chlamydia		https://www.majorstuenmedisinske.no/klamydia-og-gonore/		5
445	Sexually transm. diseases	Chlamydia		https://blodsjekk.no/ta-klamydiatest-hjemme/		5
446	Sexually transm. diseases	Chlamydia		https://www.klikk.no/helse/doktoronline/helseleksikon/allmennmedisin/kjonnssykdommer/klamydia/		5
447	Sexually transm. diseases	Chlamydia		https://ocomes.obolen.com/emne/seksuelt-overforbare-sykdommer-kjonnssykdommer/fakta-om-klamydia		5
448	Menstruation complains	Heavy menstrual bleeding		https://www.lommelegen.no/gynekologi/bl%C3%B8dningsforstyrrelser/artikkel/menstruasjon-med-store-og-kraftige-blodninger/71557559		5
449	Menstruation complains	Heavy menstrual bleeding		https://www.helsenorge.no/sykdom/underliv/kraftige-menstruasjonsblodninger-menoragi/		2
450	Menstruation complains	Heavy menstrual bleeding		https://nhi.no/symptomer/kvinne/kraftig-menstruasjonsblodning-veiviser		5
451	Menstruation complains	Heavy menstrual bleeding		https://www.ung.no/oss/408657		2
452	Menstruation complains	Heavy menstrual bleeding		https://www.aleris.no/gynekolog/blodningsforstyrrelser/?webActivityGroupId=11&webActivityId=33		5
453	Menstruation complains	Heavy menstrual bleeding		https://www.forskning.no/forskere-tror-de-har-funnet-ny-behandling-for-kvinner-som-blor-mye-under-menstruasjon/293918		6
454	Menstruation complains	Heavy menstrual bleeding		https://www.libresse.no/vi-bryter-tabuer/tips-og-rad/din-forste-mensen/hvor-mye-blod-er-normalt/		5
455	Menstruation complains	Heavy menstrual bleeding		https://www.oslo-universitetssykehus.no/behandlinger/menstruasjonsblodninger/		3
456	Menstruation complains	Heavy menstrual bleeding		https://www.funkygine.com/2020/09/24/litt-mindre-kjipt-og-stressende/		7
457	Menstruation complains	Heavy menstrual bleeding		https://www.nettdoktor.no/sykdommer/fakta/menstruasjonkraftig.php		5
458	Menstruation complains	Heavy menstrual bleeding		https://www.ob.no/forskjellige-livsfaser		5
459	Menstruation complains	Heavy menstrual bleeding		https://www.farmasiet.no/rad-fra-apoteket/Intim-og-underliv/menstruasjon		5
460	Menstruation complains	Heavy menstrual bleeding		https://www.altomhelse.no/sykdommer/kraftig-menstruasjon/		7
461	Menstruation complains	Heavy menstrual bleeding		https://no.iconicawear.com/blogs/alt-om-periode/hvorfor-er-mensblodet-mitt-brunt-eller-svart		5
462	Menstruation complains	Heavy menstrual bleeding		https://www.minmote.no/skjoennhet/tester/a/15Ol8l/minmote-tester-mensentruse		6
463	Menstruation complains	Heavy menstrual bleeding		https://no.clearblue.com/menstruasjonssyklus/menstruasjon-og-premenstruelt-syndrom		5
464	Menstruation complains	Heavy menstrual bleeding		https://sereluna.no/alt-du-trenger-a-vite-om-mensentruser/		5
465	Menstruation complains	Heavy menstrual bleeding		https://www.nettlegevakt.no/info/menstruasjonssyklus		5
466	Menstruation complains	Heavy menstrual bleeding		https://kiwi.no/tema/bind-og-tamponger/slik-velger-du-riktig-i-bindhylla/		5
467	Menstruation complains	Dysmenorrhea		https://www.helsenorge.no/sykdom/underliv/menstruasjon-og-smerter/		2
468	Menstruation complains	Dysmenorrhea		https://nhi.no/livsstil/egenomsorg/hva-hjelper-mot-menssmerter		5
469	Menstruation complains	Dysmenorrhea		https://www.apotek1.no/smerte/menstruasjonssmerter		5
470	Menstruation complains	Dysmenorrhea		https://www.ung.no/kropp/mensen/2666_Hjelp,_jeg_har_mensensmerter.html		2
471	Menstruation complains	Dysmenorrhea		https://www.vitusapotek.no/sykdom-og-plager/intim-og-underliv/menssmerter/a/A459		5
472	Menstruation complains	Dysmenorrhea		https://www.maja.no/seksualhelse/mensensmerter		5
473	Menstruation complains	Dysmenorrhea		https://www.libresse.no/vi-bryter-tabuer/tips-og-rad/mensen-en-del-av-livet/hva-forarsaker-menstruasjonssmerter/		5
474	Menstruation complains	Dysmenorrhea		https://www.klikk.no/helse/menstruasjon/mensensmerter-2511626		5
475	Menstruation complains	Dysmenorrhea		https://www.abcnyheter.no/helse-og-livsstil/2012/03/29/148631/slik-blir-du-kvitt-menssmerter?redirect=true		6
476	Menstruation complains	Dysmenorrhea		https://www.med24.no/faa-hjelp-til-menstruasjonssmertene		5
477	Menstruation complains	Dysmenorrhea		https://www.kvinnelivet.no/nb-no/menstruasjon/smerter		5
478	Menstruation complains	Dysmenorrhea		https://no.iconicawear.com/blogs/alt-om-periode/hvordan-bli-kvitt-menskramper		5
479	Menstruation complains	Dysmenorrhea		https://www.kjerringrad.com/mensen-409.html		7
480	Menstruation complains	Dysmenorrhea		https://www.panodil.no/symptomer/menstruasjonssmerter/		5
481	Menstruation complains	Dysmenorrhea		https://www.oslojordmor.no/kvinnehelse/menstruasjonssmerter/		5
482	Menstruation complains	Dysmenorrhea		https://veientilhelse.no/5-varme-drikker-som-hjelper-mot-menstruasjonssmerter/		5
483	Menstruation complains	Dysmenorrhea		https://vinnea.no/products/pulse		5
484	Menstruation complains	Dysmenorrhea		https://www.nrk.no/tromsogfinnmark/7-rad-for-a-fa-bort-smertene-uten-piller-1.12807906		6
485	Menstruation complains	Dysmenorrhea		https://www.altshop.no/blogg/nyaktig-hva-du-skal-spise-for-en-lettere-og-mindre-smertefull-menstruasjon		7
486	Menstruation complains	Dysmenorrhea		https://mklaser.no/hva-hjelper-mot-mensensmerter/		5
487	Menstruation complains	Dysmenorrhea		https://www.helsebiblioteket.no/innhold/artikler/pasientinformasjon/menstruasjonssmerter		1
488	Menstruation complains	Dysmenorrhea		https://spurt.no/plutselig-sterke-menssmerter/		7
489	Menstruation complains	Dysmenorrhea		https://www.aftenbladet.no/livsstil/i/EW5PMo/gynekologen-du-trenger-ikke-gaa-rundt-og-ha-det-vondt		6
490	Menstruation complains	Dysmenorrhea		https://www.coop.no/coop-prix/mens-club/sprsml-om-mensen		5
491	Menstruation complains	Dysmenorrhea		https://enklereliv.no/fra-ryggsmerter-til-menstruasjonssmerter-hvordan-en-tens-maskin-kan-hjelpe/		5
492	Menstruation complains	Dysmenorrhea		https://kiwi.no/tema/bind-og-tamponger/dette-lurer-vi-mest-pa-om-mensen/		5
493	Menstruation complains	Dysmenorrhea		https://p3.no/eg-har-aldri-mott-nokon-som-har-sa-sterke-smerter-som-meg/		5
494	Menstruation complains	Dysmenorrhea		https://paracet.no/paracet-om-smerte/smerte-no/menssmerter/		5
495	Menstruation complains	Dysmenorrhea		https://sykepleien.no/2023/05/mange-norske-kvinner-hindres-i-hverdagen-av-menssmerter		6
496	Menstruation complains	Dysmenorrhea		https://www.guttogjente.no/sporsmal-og-svar/4-sporsmal-om-mensen/		4
497	Menstruation complains	Dysmenorrhea		https://www.forskning.no/forebyggende-helse-trening/trening-hjelper-ikke-mot-menssmerter/879222		6
498	Menstruation complains	Dysmenorrhea		https://rusinfo.no/2019/05/cbd-til-bruk-ved-mensensmerter/		4
499	Menstruation complains	Dysmenorrhea		https://www.sykehusapoteket.no/rad-og-veiledning/temaer/intim-og-underliv/menstruasjonssmerter/		5
500	Menstruation complains	Dysmenorrhea		https://www.dagbladet.no/annonse/derfor-bor-du-vaere-obs-pa-sovn-under-mensen/78520178		6
501	Menstruation complains	Dysmenorrhea		https://oslokvinnehelsesenter.no/2018/05/24/menstruasjonssmerter/		5
502	Menstruation complains	Dysmenorrhea		https://sovemiddel.no/menstruasjonssmerter-og-sovnproblemer/		7
503	Menstruation complains	Dysmenorrhea		https://www.superprof.no/blog/yoga-mot-menssmerter/		7
504	Menstruation complains	Dysmenorrhea		https://www.kondomeriet.no/inspirasjon/tips-og-triks/mensensmerter-dette-kan-hjelpe/		5
505	Menstruation complains	Dysmenorrhea		https://www.farmasiet.no/catalog/smerte/menssmerter/naproxen-mylan-tab-250mg-20,5010342		5
506	Menstruation complains	Irregular menstruation		https://www.libresse.no/vi-bryter-tabuer/tips-og-rad/menstruasjonsplager/reasons-for-late-period/?gad_source=1&gclid=EAIaIQobChMI6_aysKu_gwMVkheiAx2eiQqGEAAYASAAEgKeT_D_BwE		5
507	Menstruation complains	Irregular menstruation		https://blodsjekk.no/uregelmessig-menstruasjon/		5
508	Menstruation complains	Irregular menstruation		https://nhi.no/symptomer/kirurgi/uregelmessige-blodninger-veiviser		5
509	Menstruation complains	Irregular menstruation		https://www.lommelegen.no/gynekologi/bl%C3%B8dningsforstyrrelser/artikkel/arsaker-til-uregelmessig-menstruasjon/68999672		5
510	Menstruation complains	Irregular menstruation		https://nhi.no/kroppen-var/kropp/mens-blodninger-uregelmessige		5
511	Menstruation complains	Irregular menstruation		https://www.maja.no/underlivet/uregelmessige-blodninger		5
512	Menstruation complains	Irregular menstruation		https://www.ung.no/oss/ZhYFhRhCAPYhgci5GJTdwB		2
513	Menstruation complains	Irregular menstruation		https://www.klinikkhausken.no/gynekolog/uregelmessig-menstruasjon		5
514	Menstruation complains	Irregular menstruation		https://www.ung.no/oss/502651		2
515	Menstruation complains	Irregular menstruation		https://sexogsamfunn.no/kropp/mensen/		4
516	Menstruation complains	Irregular menstruation		https://veientilhelse.no/uregelmessig-mens-her-er-4-tegn/		5
517	Menstruation complains	Irregular menstruation		https://www.aleris.no/gynekolog/blodningsforstyrrelser/?webActivityGroupId=11&webActivityId=33		5
518	Menstruation complains	Irregular menstruation		https://www.euroclinix.net/no/aarsaker-til-uregelmessig-menstruasjon		5
519	Menstruation complains	Irregular menstruation		https://www.studenterspor.no/kropp-sex-og-identitet/prevensjon-og-graviditet/mensen-er-uregelmessig-hva-kan-v%C3%A6re-grunnen/479111		6
520	Menstruation complains	Irregular menstruation		https://www.kry.no/helsenytt/mellomblodning-hvorfor-blor-jeg-utenom-mensen/		5
521	Menstruation complains	Irregular menstruation		https://www.obtenaring.no/er-det-normalt-ha-uregelmessig-mens		5
522	Menstruation complains	Irregular menstruation		https://guttogjente.no/sporsmal-og-svar/uregelmessig-mens/		4
523	Menstruation complains	Irregular menstruation		https://www.kvinnelivet.no/nb-no/menstruasjon		5
524	Menstruation complains	Irregular menstruation		https://www.arnaclinic.no/uregelmessig-bloedninger/		5
525	Menstruation complains	Irregular menstruation		https://www.rfsu.com/no/inspirasjon/graviditet/bli-kjent-med-menstruasjonssyklusen/		4
526	Menstruation complains	Missed menstruation		https://www.lommelegen.no/graviditet-og-f%C3%B8dsel/graviditet/artikkel/uteblitt-menstruasjon-men-negativ-graviditetstest/74054194		5
527	Menstruation complains	Missed menstruation		https://nhi.no/symptomer/kvinne/stans-i-menstruasjon		5
528	Menstruation complains	Missed menstruation		https://no.clearblue.com/gravid/hva-kan-forarsake-en-uteblitt-menstruasjon		5
529	Menstruation complains	Missed menstruation		https://www.ung.no/kropp/mensen/4313_Mensen_har_ikke_kommet_til_tiden.html		2
530	Menstruation complains	Missed menstruation		https://www.klikk.no/helse/menstruasjon/uteblitt-eller-forsinket-menstruasjon-3735941		6
531	Menstruation complains	Missed menstruation		https://no.iconicawear.com/blogs/alt-om-periode/hvorfor-er-mensen-forsinket-14-mulige-arsaker		5
532	Menstruation complains	Missed menstruation		https://babyplan.no/artikler/vil-bli-gravid/vanskelig-a-bli-gravid/uteblitt-menstruasjon/		5
533	Menstruation complains	Missed menstruation		https://www.nettavisen.no/mensen/menstruasjon/egglosning/hvorfor-kommer-ikke-mensen/s/12-95-1786199		6
534	Menstruation complains	Missed menstruation		https://www.studenterspor.no/kropp-sex-og-identitet/uteblitt-menstruasjon-hvor-lenge-b%C3%B8r-man-vente-f%C3%B8r-man-opps%C3%B8ker-fastlege/477480		6
535	Menstruation complains	Missed menstruation		https://sexogsamfunn.no/kropp/mensen/		4
536	Menstruation complains	Missed menstruation		https://www.guttogjente.no/sporsmal-og-svar/mensen-uteblitt-i-2-maneder/		4
537	Menstruation complains	Missed menstruation		https://www.aleris.no/gynekolog/blodningsforstyrrelser/?webActivityGroupId=11&webActivityId=33		5
538	Menstruation complains	Missed menstruation		https://www.nrk.no/livsstil/mensen-uteblir-1.1317861		6
539	Menstruation complains	Missed menstruation		https://utforsksinnet.no/stress-kan-fore-til-at-kroppen-hopper-over-en-menstruasjon/		7
540	Menstruation complains	Missed menstruation		https://no.wikipedia.org/wiki/Amenor%C3%A9		4
541	Menstruation complains	Missed menstruation		https://sunnidrett.no/greit-a-miste-menstruasjon-hvis-du-trener-mye/		4
542	Menstruation complains	Missed menstruation		https://spurt.no/hvorfor-er-mensen-min-sen/		7
543	Menstruation complains	Missed menstruation		https://vestliil.no/nar-bor-man-kontakte-lege-ved-uteblitt-mens-3/		7
544	Menstruation complains	Missed menstruation		https://veientilhelse.no/arsaker-til-uregelmessig-menstruasjon/		5
545	Menstruation complains	Missed menstruation		https://duermamma.no/mensen-min-er-forsinket-er-jeg-gravid/		5
546	Menstruation complains	Missed menstruation		https://www.maja.no/underlivet/uregelmessige-blodninger		5
547	Vaccines toddler	Mumps		https://www.fhi.no/va/barnevaksinasjonsprogrammet/vaksinene-i-barnevaksinasjonsprogrammet/vaksine-mot-meslinger-kusma-og-rode-hunder-mmr-vaksine/		1
548	Vaccines toddler	Mumps		https://www.helsebiblioteket.no/innhold/artikler/pasientinformasjon/mmr-vaksine-mot-meslinger-kusma-og-rode-hunder		1
549	Vaccines toddler	Mumps		https://nhi.no/familie/barn/barne-og-ungdomsvaksinasjon/mmr-vaksinen		5
550	Vaccines toddler	Mumps		https://nhi.no/familie/barn/barne-og-ungdomsvaksinasjon/mmr-vaksinasjon		5
551	Vaccines toddler	Mumps		https://www.helsenorge.no/vaksinasjon/barnevaksinasjonsprogrammet/mmr-vaksine		2
552	Vaccines toddler	Mumps		https://www.bt.no/btmeninger/i/Rj63O/kan-faa-oppdelt-mmr-vaksine		6
553	Vaccines toddler	Mumps		https://no.wikipedia.org/wiki/MMR-vaksine		4
554	Vaccines toddler	Mumps		https://www.helsesmart.no/mmr-vaksine/. nr 10 i de andre excekl arkene		5
555	Vaccines toddler	Mumps		https://www.ototen.no/tjenester/barn-og-familie/helsestasjon/vaksiner/		3
556	Vaccines toddler	Mumps		https://sml.snl.no/kusma		4
557	Vaccines toddler	Mumps		https://www.apotek1.no/lungesykdommer/kusma		5
558	Vaccines toddler	Mumps		https://nhi.no/sykdommer/barn/infeksjoner/kusma?page=all		5
559	Vaccines toddler	Mumps		https://omedicine.info/no/svinka-epidemicheskiy-parotit.html?amp		5
560	Vaccines toddler	Mumps		https://amagul.com/forsta-kusma-hos-barn-symptomer-behandling-og-forebygging/		5
561	Vaccines toddler	Mumps		https://www.volvat.no/tjenester/barnelege/kusma/		5
562	Vaccines toddler	Mumps		https://no.wikipedia.org/wiki/Kusma		4
563	Vaccines toddler	Mumps		https://blog.afamilytoday.com/no/forebygging-og-kur/vet-du-hvordan-kusma-overf%C3%B8res/22230803		7
564	Vaccines toddler	Measles		https://www.fhi.no/va/barnevaksinasjonsprogrammet/vaksinene-i-barnevaksinasjonsprogrammet/vaksine-mot-meslinger-kusma-og-rode-hunder-mmr-vaksine/		1
565	Vaccines toddler	Measles		https://www.helsebiblioteket.no/innhold/artikler/pasientinformasjon/mmr-vaksine-mot-meslinger-kusma-og-rode-hunder		1
566	Vaccines toddler	Measles		https://nhi.no/familie/barn/barne-og-ungdomsvaksinasjon/mmr-vaksinen		5
567	Vaccines toddler	Measles		https://nhi.no/familie/barn/barne-og-ungdomsvaksinasjon/mmr-vaksinasjon		5
568	Vaccines toddler	Measles		https://www.apotek1.no/hudsykdommer/meslinger		5
569	Vaccines toddler	Measles		https://www.bt.no/btmeninger/i/Rj63O/kan-faa-oppdelt-mmr-vaksine		6
570	Vaccines toddler	Measles		https://vaccination-info.europa.eu/nb/faktaark-om-sykdommer/meslinger		6
571	Vaccines toddler	Measles		https://www.nettavisen.no/nyheter/vaksine-motstand-far-skyld-for-mesling-utbrudd-men-flere-barn-far-vaksine-na-enn-tidligere/s/12-95-3423646845		6
572	Vaccines toddler	Measles		https://www.ototen.no/tjenester/barn-og-familie/helsestasjon/vaksiner/		3
573	Vaccines toddler	Measles		https://www.helsesmart.no/mmr-vaksine/. !		5
574	Vaccines toddler	Measles		https://no.wikipedia.org/wiki/MMR-vaksine		4
575	Vaccines toddler	Measles		https://sml.snl.no/meslinger		4
576	Vaccines toddler	Measles		https://lommelegen.dagbladet.no/vaksine/bivirkninger/artikkel/ingen-sammenheng-mellom-meslingvaksinen-og-autisme/68996049		5
577	Vaccines toddler	Measles		https://nhi.no/sykdommer/barn/infeksjoner/meslinger?page=all		5
578	Vaccines toddler	Measles		https://lommelegen.dagbladet.no/infeksjoner/artikkel/meslinger/68996778		5
579	Vaccines toddler	Measles		https://www.helsenorge.no/vaksinasjon/barnevaksinasjonsprogrammet/mmr-vaksine !		2
580	Vaccines toddler	Measles		https://www.nrk.no/urix/who_-_-dramatisk-okning-av-meslinger-i-europa-1.14679031		6
581	Vaccines toddler	Measles		https://no.wikipedia.org/wiki/Meslinger		4
582	Vaccines toddler	Measles		https://www.kry.no/fakta-og-rad/barn/meslinger/		5
583	Vaccines toddler	Measles		https://www.legevisitt.no/vi-hjelper-deg-med/meslinger/		5
584	Vaccines toddler	Measles		https://www.forskning.no/forebyggende-helse-vaksiner/fem-til-ti-barn-dode-av-meslinger-hvert-ar/510598		6
585	Vaccines toddler	Measles		https://www.oa.no/debatt/sykdom/medisin-og-helse/meslinger-kan-forebygges-med-vaksine/o/5-35-437932		6
586	Vaccines toddler	Measles		https://duermamma.no/meslinger-hos-barn-symptomer-behandling-og-forebygging/		5
587	Vaccines toddler	Measles		https://www.utposten.no/journal/2018/3/utposten-3-2018-434/Meslinger		6
588	Vaccines toddler	Measles		https://www.bt.no/btmeninger/debatt/i/Kv7KK7/vi-kan-stoppe-meslinger-i-norge		6
589	Vaccines toddler	Measles		https://www.parat.com/norwegian/om-oss-1860-376346/norwegian_new/om-oss-186/bekymringsfull-spredning-av-meslinger		5
590	Vaccines toddler	Measles		https://www.kry.no/fakta-og-rad/barn/barnesykdommer/		5
591	Vaccines toddler	Measles		https://lommelegen.dagbladet.no/infeksjoner/barnesykdommer/artikkel/meslinger-30-far-komplikasjoner/69349549		5
592	Vaccines toddler	Measles		https://www.parat.com/parat24/nyheter-2137-376346/bekymringsfull-spredning-av-meslinger		6
593	Vaccines toddler	Measles		https://www.hadeland.no/debatt/meslinger/helse/meslinger-kan-forebygges-med-vaksine/s/5-21-238096		6
594	Vaccines toddler	Measles		https://www.nettavisen.no/da-jeg-fikk-meslinger-pa-skolen-var-det-aldri-et-skyldsporsmal/s/12-95-8541702		6
595	Vaccines toddler	Rubella		https://www.fhi.no/va/barnevaksinasjonsprogrammet/vaksinene-i-barnevaksinasjonsprogrammet/vaksine-mot-meslinger-kusma-og-rode-hunder-mmr-vaksine/		1
596	Vaccines toddler	Rubella		https://www.helsebiblioteket.no/innhold/artikler/pasientinformasjon/mmr-vaksine-mot-meslinger-kusma-og-rode-hunder		1
597	Vaccines toddler	Rubella		https://nhi.no/familie/barn/barne-og-ungdomsvaksinasjon/mmr-vaksinen		5
598	Vaccines toddler	Rubella		https://nhi.no/familie/barn/barne-og-ungdomsvaksinasjon/mmr-vaksinasjon		5
599	Vaccines toddler	Rubella		https://sml.snl.no/r%C3%B8de_hunder		4
600	Vaccines toddler	Rubella		https://www.bt.no/btmeninger/i/Rj63O/kan-faa-oppdelt-mmr-vaksine		6
601	Vaccines toddler	Rubella		https://nhi.no/sykdommer/barn/infeksjoner/rode-hunder?page=all		5
602	Vaccines toddler	Rubella		https://www.vitusapotek.no/sykdom-og-plager/hudsykdommer-og-utslett/rode-hunder/a/A75008		5
603	Vaccines toddler	Rubella		https://www.ototen.no/tjenester/barn-og-familie/helsestasjon/vaksiner/		3
604	Vaccines toddler	Rubella		https://www.helsesmart.no/mmr-vaksine/		5
605	Vaccines toddler	Rubella		https://no.wikipedia.org/wiki/MMR-vaksine		4
606	Vaccines toddler	Rubella		https://www.helsenorge.no/vaksinasjon/barnevaksinasjonsprogrammet/mmr-vaksine		2
607	Vaccines toddler	Rubella		https://www.apotek1.no/hudsykdommer/rode-hunder		5
608	Vaccines toddler	Rubella		https://www.kry.no/fakta-og-rad/barn/barnesykdommer/		5
609	Vaccines toddler	Rubella		http://www.nakmino.com/rode-hunder/		6
610	Vaccines toddler	Rubella		https://no.wikipedia.org/wiki/R%C3%B8de_hunder		4
611	Vaccines toddler	Rubella		https://vaccination-info.europa.eu/nb/faktaark-om-sykdommer/rode-hunder-rubella		6
612	Vaccines toddler	Rubella		https://medicinka.com/no/a/i/rubella-7335		5
613	Overweight	Overweight children		https://www.helsenorge.no/overvekt-og-fedme/overvekt-hos-barn/		2
614	Overweight	Overweight children		https://nhi.no/kosthold/overvektfedme/overvekt-hva-er-det		5
615	Overweight	Overweight children		https://www.nestlebabyandyou.com/no/overvekt-hos-barn		5
616	Overweight	Overweight children		https://sml.snl.no/overvekt		4
617	Overweight	Overweight children		https://www.helsebiblioteket.no/innhold/artikler/pasientinformasjon/overvekt-hvordan-ga-ned-i-vekt		1
618	Overweight	Overweight children		https://nhi.no/kosthold/forebyggende-kost-og-sykdom/nar-man-spiser-har-stor-innvirkning-pa-overvekt		5
619	Overweight	Overweight children		https://www.helsenorge.no/overvekt-og-fedme/behandling-av-overvekt/		2
620	Overweight	Overweight children		https://mycontrol.no/hvorfor-kan-ikke-hver-femte-nordmann-si-stopp/?utm_source=google&utm_medium=cpc&utm_campaign=mycontrol_2020&gclid=EAIaIQobChMIury29sOMgwMV7i4GAB1jQQg4EAMYASAAEgI2ePD_BwE		5
621	Overweight	Overweight children		https://www.helsedirektoratet.no/faglige-rad/kosthold-ved-diagnoser-og-sykdomstilstander/rad-om-kosthold-ved-ulike-diagnoser-og-sykdomstilstander/kosthold-ved-overvekt-og-fedme		2
622	Overweight	Overweight children		https://www.vitusapotek.no/livsstil-og-kosthold/kosthold-og-ernaering/overvekt-og-fedme---hvordan-ga-ned-i-vekt/a/A5956		5
623	Overweight	Overweight children		https://www.oslo-universitetssykehus.no/avdelinger/barne-og-ungdomsklinikken/barneavdeling-for-nevrofag/sosialpediatrisk-seksjon/overvektspoliklinikken-for-barn-og-unge/		3
624	Overweight	Overweight children		https://www.helse-bergen.no/avdelinger/medisinsk-klinikk/overvektpoliklinikken		3
625	Overweight	Overweight children		https://www.nrk.no/trondelag/mener-det-er-en-kjempedarlig-ide-a-gjore-det-normalt-a-vaere-overvektig-1.14254130		6
626	Overweight	Overweight children		https://www.helsebiblioteket.no/innhold/artikler/pasientinformasjon/overvekt-hos-barn		1
627	Overweight	Overweight children		https://www.dagensmedisin.no/fedme-forskning-ntnu/studie-overvekt-tynger-samfunnet-mer-enn-fedme/594047		6
628	Overweight	Overweight children		https://kreftforeningen.no/forebygging/overvekt-og-kreft/		4
629	Overweight	Overweight children		https://www.vhss.no/livsstilsendring/category832.html		5
630	Overweight	Overweight children		https://www.nrk.no/viten/eit-feitt-liv_-atte-fordeler-med-a-vaere-overvektig-1.15471063		6
631	Overweight	Overweight children		https://www.afpt.no/fagstoff/overvekt-og-helse-er-det-noen-sammenheng?gad_source=1&gclid=EAIaIQobChMIzoDco8aMgwMVDmWRBR1pVws2EAMYASAAEgLgePD_BwE		5
632	Overweight	Overweight children		https://www.dagensmedisin.no/debatt-og-kronikk/overvekt-og-skam/238398		6
633	Overweight	Overweight children		https://blodsjekk.no/overvekt-og-fedme-hva-er-arsaken-og-hvordan-lykkes-med-vekttap/		5
634	Overweight	Overweight children		https://www.aleris.no/overvektsklinikken/slankeoperasjon/?gclid=EAIaIQobChMIo4zh08eMgwMVqVqRBR2YDQoPEAAYASAAEgKhhfD_BwE		5
635	Overweight	Overweight children		https://www.vestlandklinikken.no/overvektsbehandling-tilbud?gad_source=1&gclid=EAIaIQobChMItM2c5MiMgwMViRiiAx3igQcUEAMYASAAEgJ-bvD_BwE		5
636	Overweight	Overweight children		https://no.wikipedia.org/wiki/Fedme		4
637	Overweight	Overweight children		https://www.drdropin.no/overvekt		5
638	Overweight	Overweight children		https://gemini.no/2015/06/spisevaner-betyr-mest-nar-barn-oker-i-vekt/		6
639	Overweight	Overweight children		https://legehandboka.no/handboken/kliniske-kapitler/endokrinologi/tilstander-og-sykdommer/overvekt/overvekt		1
640	Overweight	Overweight children		https://www.helseresepten.no/?gclid=EAIaIQobChMI1Y6gl6-ggwMVQEdBAh34sQrTEAAYAiAAEgL-9vD_BwE		5
641	Overweight	Overweight children		https://gettested.no/produkt-kategori/symptomer/overvekt-fedme/?gad_source=1&gclid=EAIaIQobChMI7eual7SggwMVdeHmCh2s0g31EAAYAiAAEgIb4PD_BwE		5
642	Overweight	Overweight children		https://www.afpt.no/fagstoff/barn-overvekt-fysisk-aktivitet-og-ansvar?gad_source=1&gclid=EAIaIQobChMI7eual7SggwMVdeHmCh2s0g31EAMYASAAEgIrs_D_BwE		5
643	Overweight	Overweight children		https://www.helse-stavanger.no/avdelinger/kvinne-og-barneklinikken/barne-og-ungdomsklinikken/primerhelsetjenesten/overvekt-hos-barn-og-unge-rutiner-for-inntak		3
644	Overweight	Overweight children		https://www.sykehuset-innlandet.no/behandlinger/sykelig-overvekt-livstilsendring-gjovik/		3
645	Overweight	Overweight children		https://neoklinikken.no/overvekt/		5
646	Overweight	Overweight children		https://framtida.no/2014/01/09/overvektige-barn-et-farre-maltid		6
647	Overweight	Overweight children		https://www.abcnyheter.no/helse-og-livsstil/helse/2018/10/22/195444817/dette-er-forskjellen-pa-overvekt-og-fedme		6
648	Overweight	Overweight children		https://www.sterkhelse.no/diagnoser/overvekt/		5
649	Overweight	Overweight children		https://www.klikk.no/helse/doktoronline/helseleksikon/allmennmedisin/overvekt-og-fedme/overvekt/		5
650	Overweight	Overweight children		https://www.trening.no/helse/overvektoghelse16959/		5
651	Overweight	Overweight children		https://caluna.no/siste/nei-det-er-ikke-for-mye-mat-og-lite-trening-her-er-fem-viktige-grunner-til-overvekt/		5
652	Overweight	Overweight children		https://www.bt.no/btmeninger/i/X9AAr/overvektige-barn-faar-hjelp		6
653	Overweight	Overweight children		https://gknordic.com/no/vi-ma-unnga-at-behandling-av-overvekt-forbeholdes-de-rike/		6
654	Overweight	Overweight children		https://tromso.kommune.no/helse-og-omsorg/barn-unge-og-familie/tilbud-til-barn-og-unge-med-overvekt		3
655	Overweight	Overweight children		http://fedonlindberg.gr/tema/vekt-normalvekt-overvekt-fedme/		5
656	Overweight	Overweight children		https://www.ta.no/grenland/gir-overvektige-barn-en-ny-start/s/1-111-3261984		6
657	Overweight	Overweight children		https://www.uis.no/nb/helse/mange-foreldre-forstar-ikke-barnet-er-overvektig		1
658	Overweight	Overweight children		https://www.sykehuset-ostfold.no/arrangementer/temadager-for-foreldre-til-barn-i-alderen-4-til-12-ar-m-overvekt/		3
659	Overweight	Overweight children		https://www.altomdinhelse.no/folkehelsen/snakk-med-legen-din-om-overvekt-og-fedme/		5
660	Overweight	Overweight children		https://medicinka.com/no/a/i/ozhirenie-obesity-19018		5
661	Overweight	Overweight children		https://mednorge.com/overvekt		5
662	Overweight	Overweight children		https://www.ifinnmark.no/nyheter/overvektige-barn-far-hjelp/s/1-47-7706725		6
663	Overweight	Overweight children		https://tjenester.helsenorge.no/samvalg/sykelig-overvekt		2
664	Overweight	Overweight children		https://nhi.no/trening/aktivitet-og-helse/fysisk-aktivitet-og-helse/overvekt-og-fysisk-aktivitet-bruk-kroppen?page=all		5
665	Overweight	Overweight children		https://nhi.no/sykdommer/barn/hormonsykdommer/overvekt-hos-barn		5
666	Overweight	Overweight children		https://nhi.no/trening/aktivitet-og-helse/fysisk-aktivitet-og-helse/overvekt-og-slanking-hvordan-lykkes		5
667	Overweight	Overweight children		https://www.an.no/a-la-barn-bli-sykelig-overvektig-er-ogsa-en-form-for-omsorgssvikt/s/5-4-90101		6
668	Overweight	Overweight children		https://nhi.no/sykdommer/hormoner-og-naring/overvekt-og-kosthold/nye-behandlingsmetoder-mot-overvekt?page=all		5
669	Overweight	Overweight children		https://nupo.com/no/tag/overvektige-barn/		5
670	Overweight	Overweight children		https://www.nationen.no/forskning/kina/barn/antibiotika-i-kjott-gjor-barn-overvektige/s/23-148-135199		6
671	Overweight	Overweight children		https://duermamma.no/overvekt-hos-barn-fire-rad-for-a-unnga-det/		5
672	Overweight	Overweight children		https://nhi.no/familie/barn/okning-av-overvektige-barn?page=all		5
673	Overweight	Overweight children		https://nhi.no/trening/aktivitet-og-helse/treningsrad-ved-ulike-sykdommer/trening-ved-overvekt-og-fedme		5
674	Overweight	Overweight children		https://nhi.no/kosthold/overvektfedme/overvekt-og-kosthold-mat-gjennom-dagen		5
675	Overweight	Overweight children		https://nhi.no/familie/barn/gode-vaner-mindre-overvekt		5
676	Overweight	Overweight children		https://www.nettavisen.no/helse/kosthold/fedme-barn/folk-er-livredde-for-a-snakke-om-at-ungene-deres-er-overvektige/s/12-95-3416336		6
677	Overweight	Overweight children		https://www.lommelegen.no/overvekt/artikkel/frarader-lett-overvektige-a-slanke-seg---dette-bor-de-gjore-i-stedet/69027699		5
678	Overweight	Overweight children		https://www.helsebiblioteket.no/innhold/artikler/pasientinformasjon/overvekt-legemidler-og-kirurgi		1
679	Overweight	Overweight children		https://www.apotek1.no/livsstil/vektkontroll/overvekt-og-fedme		5
680	Overweight	Overweight children		https://www.lommelegen.no/overvekt/artikkel/normal-vekt-overvekt-eller-fedme/69023682		1
681	Overweight	Overweight children		https://www.forskning.no/genetikk-overvekt-samfunn/forskere-overvekt-er-sjelden-selvforskyldt/1652532		6
682	Overweight	Overweight children		https://www.helsenorge.no/overvekt-og-fedme/unnga-overvekt/		2
683	Overweight	Overweight children		https://www.vitusapotek.no/livsstil-og-kosthold/kosthold-og-ernaering/hva-er-overvekt%3F-/a/A19002		5
684	Overweight	Overweight children		https://www.dagensmedisin.no/overvekt-og-fedme-er-kroniske-sykdommer-som-krever-rettighetsbasert-helsehjelp/577700		6
685	Overweight	Overweight children		https://uit.no/nyheter/artikkel?p_document_id=397094#		1
686	Overweight	Overweight children		https://www.lommelegen.no/overvekt/artikkel/nar-bor-du-ga-ned-i-vekt/69029271		5
687	Overweight	Overweight children		https://www.lommelegen.no/overvekt/artikkel/behandling-mot-overvekt-og-fedme---hva-hjelper/70690083		5
688	Overweight	Overweight children		https://nhi.no/familie/barn/kostrad-ved-overvekt-hos-barn		5
689	Overweight	Overweight children		https://www.nrk.no/sorlandet/ma-hjelpe-overvektige-barn-fra-firearsalderen-1.12723087		6
690	Overweight	Overweight children		https://nhi.no/kosthold/overvektfedme/overvekt-og-kosthold-bli-mett		5
691	Overweight	Overweight children		https://www.nettavisen.no/overvekt/fedme/helse/kan-man-si-til-barn-at-de-er-for-tjukke/s/12-95-3352109		6
692	Overweight	Overweight children		https://www.volvat.no/aktuelt/magefett-er-svart-farlig-for-overvektige/		5
693	Overweight	Overweight children		https://www.abcnyheter.no/nyheter/2012/04/23/150133/norske-barn-blir-tykkere-og-tykkere		6
694	Overweight	Overweight children		https://www.helse-stavanger.no/behandlinger/fedme-hos-barn-og-unge		3
695	Overweight	Overweight children		https://www.forskning.no/forebyggende-helse-barn-og-ungdom-overvekt/tykke-barn-trenger-tidlig-hjelp/672945		6
696	Overweight	Overweight children		https://www.lommelegen.no/overvekt/artikkel/overvekt-hos-barn/69106426		5
697	Overweight	Overweight children		https://bramat.no/kosthold/barn/83-tykke-unger		5
698	Overweight	Overweight children		https://www.nrk.no/viten/bmi-krangel-blant-eksperter-etter-debatten-pa-nrk-_-er-overvekt-virkelig-sunt_-1.15464525		6
699	Overweight	Overweight children		https://nhi.no/familie/barn/er-barnet-ditt-overvektig		5
700	Overweight	Overweight children		https://www.nrk.no/vestfoldogtelemark/fedme-og-overvekt-koster-milliarder-1.14676002		6
701	Overweight	Overweight children		https://www.siv.no/behandlinger/fedme-hos-barn-og-unge		5
702	Overweight	Overweight children		https://www.stolav.no/behandlinger/fedme-hos-barn		5
703	Overweight	Overweight children		https://www.evjeklinikken.no/behandlingstilbud/behandlingstilbud-for-barn-og-unge/		5
704	Overweight	Overweight children		https://www.helse-bergen.no/behandlinger/fedme-hos-barn-og-unge		3
705	Overweight	Overweight children		https://www.kostverktoyet.no/helsepersonell/fakta/Behandling%20av%20barnefedme#		3
706	Overweight	Overweight children		https://www.utposten.no/journal/2019/6/m-592/Behandlingstilbud_til_barn_med_overvekt_og_fedme_%E2%80%93_er_det_godt_nok		6
707	Overweight	Overweight children		https://www.helse-bergen.no/behandlinger/livsstilsendring-ved-fedme-hos-barn-og-unge		3
708	Overweight	Overweight children		https://www.sshf.no/behandlinger/fedme-hos-barn-og-unge-smart-livsstil		3
709	Overweight	Overweight children		https://www.healthtalk.no/fedme-fedmekirurgi-gastric-bypass/livsstilsbehandling-av-barn-og-unge-med-alvorlig-fedme-gir-liten-vektreduksjon-vil-tilby-legemiddelbehandling-og-vektreduserende-kirurgi/110539		5
710	Overweight	Overweight children		https://www.vestreviken.no/behandlinger/fedme-livstilsendring-hos-barn-og-unge/		3
711	Overweight	Overweight children		https://unicare.no/helsefort/rehabiliteringstilbud/sykelig-overvekt/sykelig-overvekt-barn-og-unge/		4
712	Overweight	Overweight children		https://paidos.no/overvekt-hos-barn-og-ungdom-virker-behandlingen-vi-gir/		6
713	Overweight	Overweight children		https://www.klikk.no/foreldre/barn/barnehelse/overvekt-hos-barn-2479224		6
714	Overweight	Overweight children		https://www.nordlandssykehuset.no/behandlinger/fedme-hos-barn-og-unge		3
715	Overweight	Overweight children		https://www.siv.no/behandlinger/livsstilsendring-ved-fedme-hos-barn-og-unge/		5
716	Overweight	Overweight children		https://helsetelefonen.no/hva-er-overvekt-hos-barn/		5
717	Overweight	Overweight children		https://www.babyverden.no/baby/vekst-og-utvikling/er-barnet-ditt-overvektig/		5
718	Overweight	Overweight children		https://www.fhi.no/publ/2013/effekt-av-konservativ-behandling-for-pasienter-med-overvekt-og-fedme-/		1
719	Overweight	Overweight children		https://ekspertsykehusetblog.wordpress.com/2019/09/23/vil-gi-overvektige-barn-et-bedre-tilbud/		3
720	Overweight	Overweight children		https://www.volvat.no/aktuelt/fedme-og-hjertesykdommer/		5
721	Overweight	Overweight children		https://www.sunnaas.no/fag-og-forskning/kompetansesentre-og-tjenester/Regional-koordinerende-enhet/behandlingstilbud/rehabiliteringstilbud/sykelig-overvekt/		3
722	Overweight	Overweight children		https://indremedisineren.no/2013/03/fedme-og-viktige-folgesykdommer/		1
723	Overweight	Overweight children		https://www.stavanger.kommune.no/helse-og-omsorg/helsehuset/hva-skjer/kurs-i-helse-og-overvekt/		3
724	Overweight	Overweight children		https://www.nrk.no/nyheter/overvekt-og-fedme-1.11805945		6
725	Overweight	Overweight children		https://nhi.no/for-helsepersonell/fra-vitenskapen/type-1-diabetes-og-overvekt		5
726	Overweight	Overweight children		https://nhi.no/for-helsepersonell/fra-vitenskapen/en-ukentlig-sproyte-mot-overvekt-og-fedme		5
727	Overweight	Overweight children		https://www.forskning.no/overvekt-samfunn-sykdommer/forskere-slutt-a-skylde-pa-de-overvektige/1652489		6
728	Overweight	Overweight children		https://www.klikk.no/foreldre/dette-hjelper-overvektige-barn-2336629		6
729	Overweight	Overweight children		https://www.livsstilsguide.no/vare-barn-og-unge/overvekt-hos-barn-10-tips-for-en-sunnere-livsstil/		5
730	Overweight	Overweight children		https://foreldrepulsen.no/gsarkiv/overvekt/		5
731	Overweight	Overweight children		https://www.vektklubb.no/artikkel/vektklubb/Jow4qm/naar-smaaen-blir-for-stor		5
732	Overweight	Overweight children		https://www.abcnyheter.no/nyheter/2012/04/23/150133/norske-barn-blir-tykkere-og-tykkere		6
733	Overweight	Overweight children		https://www.uib.no/med/155494/overvektige-barn-har-oftere-pusteforstyrrelser-under-s%C3%B8vn		1
734	Overweight	Overweight youth		https://www.helsenorge.no/overvekt-og-fedme/overvekt-hos-barn/		2
735	Overweight	Overweight youth		https://nhi.no/kosthold/overvektfedme/overvekt-hva-er-det		5
736	Overweight	Overweight youth		https://sml.snl.no/overvekt		4
737	Overweight	Overweight youth		https://www.helsebiblioteket.no/innhold/artikler/pasientinformasjon/overvekt-hvordan-ga-ned-i-vekt		1
738	Overweight	Overweight youth		https://www.helsedirektoratet.no/faglige-rad/kosthold-ved-diagnoser-og-sykdomstilstander/rad-om-kosthold-ved-ulike-diagnoser-og-sykdomstilstander/kosthold-ved-overvekt-og-fedme		2
739	Overweight	Overweight youth		https://www.vitusapotek.no/livsstil-og-kosthold/kosthold-og-ernaering/overvekt-og-fedme---hvordan-ga-ned-i-vekt/a/A5956		5
740	Overweight	Overweight youth		https://blodsjekk.no/overvekt-og-fedme-hva-er-arsaken-og-hvordan-lykkes-med-vekttap/		5
741	Overweight	Overweight youth		https://ndla.no/nb/subject:1:2cbe8089-7d7b-407f-8f04-fbfdc116abc1/topic:2:183730/topic:2:184442/resource:1:20757		1
742	Overweight	Overweight youth		https://www.lommelegen.no/overvekt/artikkel/frarader-lett-overvektige-a-slanke-seg---dette-bor-de-gjore-i-stedet/69027699		5
743	Overweight	Overweight youth		https://www.apotek1.no/livsstil/vektkontroll/overvekt-og-fedme		5
744	Overweight	Overweight youth		https://no.wikipedia.org/wiki/Fedme		4
745	Overweight	Overweight youth		https://www.volvat.no/aktuelt/fedme-og-hjertesykdommer/		5
746	Overweight	Overweight youth		https://www.klikk.no/helse/doktoronline/helseleksikon/allmennmedisin/overvekt-og-fedme/overvekt/		5
747	Overweight	Overweight youth		https://www.klikk.no/kvinneguiden/helse/dette-gjor-overvekt-med-kroppen-2571631		5
748	Overweight	Overweight youth		https://www.nih.no/forskning/forskingsnytt/2021/bare-litt-mosjon-fjerner-farene-med-overvekt.html		5
749	Overweight	Overweight youth		https://neoklinikken.no/overvekt/		5
750	Overweight	Overweight youth		https://www.forskning.no/genetikk-overvekt-samfunn/forskere-overvekt-er-sjelden-selvforskyldt/1652532		6
751	Overweight	Overweight youth		https://www.drdropin.no/overvekt		5
752	Overweight	Overweight youth		https://gemini.no/2015/06/spisevaner-betyr-mest-nar-barn-oker-i-vekt/		1
753	Overweight	Overweight youth		https://www.tb.no/tenkt-a-ga-ned-noen-kilo-etter-jul/o/5-76-2228011		6
754	Overweight	Overweight youth		https://nyheteridag.news/fremme-helse-blant-barn-og-unge-som-lever-med-overvekt/		6
755	Overweight	Overweight youth		https://www.nettavisen.no/fedme/overvekt/fedme-hos-barn/ma-skape-en-felles-forstaelse-av-at-fedme-er-en-sykdomstilstand/s/12-95-8507874		6
756	Overweight	Overweight youth		https://ocomes.obolen.com/artikkel/hvis-ditt-barn-trenger-behandling		4
757	Overweight	Overweight youth		https://no.sanomedica.com/terapi-av-overvekt-hos-barn-og-ungdom/		5
758	Overweight	Overweight youth		Hvordan unngå overvekt hos barn? - fvn.no		6
759	Overweight	Overweight youth		https://www.forskning.no/barn-og-ungdom-fedme-medisiner/eksperter-snur-i-synet-pa-behandling-av-fedme-hos-barn/2156412		6
760	Overweight	Overweight youth		https://www.healthtalk.no/fedme-fedmekirurgi-gastric-bypass/livsstilsbehandling-av-barn-og-unge-med-alvorlig-fedme-gir-liten-vektreduksjon-vil-tilby-legemiddelbehandling-og-vektreduserende-kirurgi/110539		6
761	Overweight	Overweight youth		https://nhi.no/sykdommer/barn/hormonsykdommer/overvekt-hos-barn?page=all		5
762	Overweight	Overweight youth		https://www.bt.no/btmeninger/i/X9AAr/overvektige-barn-faar-hjelp		6
763	Overweight	Overweight youth		https://www.forskning.no/barn-og-ungdom-forebyggende-helse-hoyskolen-kristiania/hvordan-forebygge-overvekt-hos-barn/1889513		6
764	Overweight	Overweight youth		https://nhi.no/familie/barn/kostrad-ved-overvekt-hos-barn		5
765	Overweight	Overweight youth		https://www.healthtalk.no/legemidler-og-biotek/eus-ekspertpanel-anbefaler-fedmelegemiddel-til-barn-og-unge/122820		6
766	Overweight	Overweight youth		https://www.helse-stavanger.no/avdelinger/kvinne-og-barneklinikken/barne-og-ungdomsklinikken/primerhelsetjenesten/overvekt-hos-barn-og-unge-rutiner-for-inntak		3
767	Overweight	Overweight youth		https://www.fysioterapeuten.no/barn-barn-og-unge-fedme/fedme-hos-barn-endring-av-kost-og-fysisk-aktivitetsniva-ikke-effektivt-nok/147710		4
768	Overweight	Overweight youth		https://www.helsenorge.no/overvekt-og-fedme/behandling-av-overvekt/		2
769	Overweight	Overweight youth		https://jenschristianholm.dk/no/evidens.aspx		5
770	Overweight	Overweight youth		https://www.utposten.no/journal/2019/6/m-592/Behandlingstilbud_til_barn_med_overvekt_og_fedme_%E2%80%93_er_det_godt_nok		6
771	Overweight	Overweight youth		https://www.bt.no/innenriks/i/0GxQJG/aa-involvere-familien-i-behandlingen-hjelper-overvektige-barn-og-unge.		6
772	Overweight	Overweight youth		https://www.fysioterapeuten.no/behandling-av-overvektige-barn/122741		4
773	Overweight	Overweight youth		https://www.aftenbladet.no/forbruker/i/bKyvvv/fedmeboelgen-er-ikke-bare-et-samfunnsansvar-mange-foreldre-har-ogsaa-sviktet		6
774	Overweight	Overweight youth		https://psykologtidsskriftet.no/fagartikkel/2010/01/fedme-hos-barn-og-unge-implikasjoner-psykologisk-praksis		4
775	Overweight	Overweight youth		https://paidos.no/overvekt-hos-barn-og-ungdom-virker-behandlingen-vi-gir/		6
776	Overweight	Overweight youth		https://www.kostverktoyet.no/helsepersonell/fakta/Behandling%20av%20barnefedme		3
777	Overweight	Overweight youth		https://folkehelsekonferansen.no/abstract/overvektsteamet-et-tilbud-til-barn-og-unge-med-overvekt		4
778	Overweight	Overweight youth		https://www.dagsavisen.no/debatt/2023/03/09/fremmer-vi-helse-blant-barn-og-ungdom-som-lever-med-fedme/		6
779	Overweight	Overweight youth		https://keff.no/uploads/Faktaark/Medisinske-diagnosertilstander/FAKTAARK-barnefedme-endelig-versjon-111220.pdf		5
780	Overweight	Overweight youth		https://frambu.no/diagnosebeskrivelse/ernaering-spising-og-overvekt-16p112-delesjoner/		5
781	Overweight	Overweight youth		https://ekspertsykehusetblog.wordpress.com/2019/09/23/vil-gi-overvektige-barn-et-bedre-tilbud/		3
782	Overweight	Overweight youth		https://www.adressa.no/sport/sprek/i/346dP0/hvordan-unnga-overvekt-og-fedme-hos-barn		6
783	Overweight	Overweight youth		https://www.nettavisen.no/slankeleir/slanking/overvektige-barn/slankeleir-gir-kort-effekt/s/12-95-2951214		6
784	Overweight	Overweight youth		https://www.vektklubb.no/artikkel/vektklubb/K3KE07/her-er-bmi-tabellen-for-barn-og-ungdom		5
785	Overweight	Overweight youth		https://www.nrk.no/trondelag/flere-unge-er-overvektige.-hvor-gar-det-galt_-1.14014333		6
786	Overweight	Overweight youth		https://nhi.no/for-helsepersonell/fra-vitenskapen/fedme-blant-ungdommer		5
787	Overweight	Overweight youth		https://www.nettavisen.no/fedme/folkehelseinstituttet/fedmemedisin/flere-jenter-tar-fedmemedisin/s/12-95-1942638		6
788	Overweight	Overweight youth		https://www.nettavisen.no/helse/who/verdens-helseorganisasjon-who/who-europeiske-barn-blir-stadig-fetere/s/12-95-5169490		6
789	Overweight	Overweight youth		https://nasjonalforeningen.no/minablogg/barn-og-fedme/		4
790	Overweight	Overweight youth		https://www.uis.no/nb/helse/mange-foreldre-forstar-ikke-barnet-er-overvektig		1
791	Overweight	Overweight youth		https://www.khrono.no/forska-pa-dei-store-ungdommane/770892		6
792	Overweight	Overweight youth		https://www.forskning.no/forebyggende-helse-barn-og-ungdom-overvekt/tykke-barn-trenger-tidlig-hjelp/672945		6
793	Overweight	Overweight youth		https://www.nettavisen.no/slanking/vekt/tenaringer/norske-15-aringer-foler-seg-tykke/s/12-95-2056528		6
794	Overweight	Overweight youth		https://www.vg.no/annonsorinnhold/familieliv/rema1000/330-halvparten-av-norske-jenter-pa-15-ar-mener-de-er-for-tykke		6
795	Pregnancy prevention	Contraception		https://sexogsamfunn.no/prevensjon/		4
796	Pregnancy prevention	Contraception		https://www.helsenorge.no/sex-og-samliv/prevensjon/		2
797	Pregnancy prevention	Contraception		https://nhi.no/familie/seksualitet-og-prevensjon/prevensjon-ulike-prevensjonsmetoder/		5
798	Pregnancy prevention	Contraception		https://www.menneskeverd.no/tema/prevensjon/		4
799	Pregnancy prevention	Contraception		Prevensjon - Åmot kommune (amot.kommune.no)		3
800	Pregnancy prevention	Contraception		https://www.ung.no/prevensjon		2
801	Pregnancy prevention	Contraception		https://www.fhi.no/sv/smittsomme-sykdommer/seksualitet-og-helse/andre-artikler/kondomer-og-prevensjonsmidler-/		1
802	Pregnancy prevention	Contraception		Familieplanlegging og graviditet | Zanzu		2
803	Pregnancy prevention	Contraception		https://www.apotek1.no/sex-og-prevensjon/prevensjon		5
804	Pregnancy prevention	Contraception		https://www.vitusapotek.no/livsstil-og-kosthold/medisin/prevensjon/prevensjon-%7C-den-store-guiden/a/A219002		5
805	Pregnancy prevention	Contraception		Angrepille | Ditt Apotek		5
806	Pregnancy prevention	Contraception		https://www.kry.no/fakta-og-rad/prevensjon/		5
807	Pregnancy prevention	Contraception		https://www.aleris.no/medisinsk-senter/gynekolog/prevensjon/		5
808	Pregnancy prevention	Contraception		https://www.helsenett.no/192-sykdommer/seksualitet/prevensjon/4370-p-plaster.html		5
809	Pregnancy prevention	Contraception		https://www.maja.no/prevensjon/alt-du-trenger-a-vite-om-prevensjon		5
810	Pregnancy prevention	Contraception		https://www.rfsu.com/no/seksualopplysninger/prevensjon/		4
811	Pregnancy prevention	Contraception		Prevensjon: Hva bør jeg velge? - Lommelegen		5
812	Pregnancy prevention	Contraception		Feilside - SiO		6
813	Pregnancy prevention	Contraception		Hormonfri Prevensjon - Hormonfri Prevensjon (hormonfritt.no)		5
814	Pregnancy prevention	Contraception		https://drseb.com/no/prevensjon/		5
815	Pregnancy prevention	Contraception		https://www.amathea.no/onsker-prevensjon		4
816	Pregnancy prevention	Contraception		https://www.seksuell-helse.no/prevensjon/		5
817	Pregnancy prevention	Contraception		P-sprøyten – Alt du trenger å vite - Veien til Helse		5
818	Pregnancy prevention	Contraception		Prevensjon Medisin.no		5
819	Pregnancy prevention	Contraception		https://helse-bergen.no/avdelinger/kvinneklinikken/gynekologisk-avdeling/lurer-du-pa-noko-om-prevensjon		3
820	Pregnancy prevention	Contraception		Hvordan velge riktig prevensjon? - Oslo jordmor og kvinnesenter		5
821	Pregnancy prevention	Contraception		Lurer du på hvilken prevensjon som passer for deg? - Volvat		5
822	Pregnancy prevention	Contraception		Dr.Dropin | Prevensjon - Ulike typer og hvem kan hjelpe deg (2022) (drdropin.no)		5
823	Pregnancy prevention	Contraception		Sykdom Prevensjon – ARNA CLINIC		5
824	Pregnancy prevention	Contraception		Sykdom Prevensjon – ARNA CLINIC		5
825	Pregnancy prevention	Contraception		99,3% sikker + hormonfri prevensjon ved bruk av PFCene Pearly eller Ladycomp 6 % % : PFC		5
826	Pregnancy prevention	Contraception		https://www.majorstuaklinikken.no/prevensjon		5
827	Pregnancy prevention	Contraception		P-piller - resept, glemt p-pille, utsette menstruasjon mm. (nettlegevakt.no)		5
828	Pregnancy prevention	Contraception		Prevensjon | HelseSmart		5
829	Pregnancy prevention	Contraception		https://www.jordmorklinikken.no/tjenester/prevensjon/		5
830	Pregnancy prevention	Contraception		https://www.artemisgyn.no/tjenester/svangerskap/prevensjon		5
831	Pregnancy prevention	Contraception		P-ring (baerumgynekolog.no)		5
832	Pregnancy prevention	Contraception		Prevensjon - Gynekolog Trondheim (sentrumgynekologi.no)		5
833	Pregnancy prevention	Contraception		Prevensjon - Bestill time hos gynekolog | Oslo City Legesenter		5
834	Pregnancy prevention	Contraception		https://www.medi3.no/helsenytt/sterilisering-av-menn/		5
835	Pregnancy prevention	Contraception		https://www.lhl.no/forusakutten/tjenester/urologi/sterilisering/		5
836	Pregnancy prevention	Contraception		https://oslo-universitetssykehus.no/behandlinger/sterilisering-av-kvinner?sted=aker-sykehus x 7		3
837	Pregnancy prevention	Contraception		https://www.privatsykehuset.no/nyheter/sterilisering-pasientbrosjyre		5
838	Pregnancy prevention	Contraception		https://ibsensykehusene.no/urologi/sterilisering-av-menn/		5
839	Pregnancy prevention	Contraception		https://cmedical.no/behandlinger/sterilisering-menn-vasektomi/		5
840	Pregnancy prevention	Contraception		https://www.ahus.no/behandlinger/sterilisering-av-kvinner		3
841	Pregnancy prevention	Contraception		https://helse-forde.no/behandlinger/sterilisering-av-kvinner		3
842	Pregnancy prevention	Contraception		https://sykehuset-innlandet.no/behandlinger/sterilisering-av-kvinner?sted=sykehuset-i-elverum		3
843	Pregnancy prevention	Contraception		https://helgelandssykehuset.no/behandlinger/sterilisering-av-kvinner?sted=mo-i-rana		3
844	Pregnancy prevention	Contraception		https://nordlandssykehuset.no/behandlinger/sterilisering-av-kvinner?sted=lofoten		3
845	Pregnancy prevention	Contraception		https://unn.no/behandlinger/sterilisering-av-kvinner		3
846	Pregnancy prevention	Contraception		https://finnmarkssykehuset.no/behandlinger/sterilisering-av-kvinner?sted=hammerfest		3
847	Mental disorders	Depression		https://www.helsenorge.no/sykdom/psykiske-lidelser/depresjon/depresjon-hos-barn/		2
848	Mental disorders	Depression		https://nhi.no/sykdommer/barn/barnepsykiatri/depresjon-hos-barn-og-unge		5
849	Mental disorders	Depression		https://mentalhelseungdom.no/psykisk-helse/depresjon/		4
850	Mental disorders	Depression		https://kavlifondet.no/2022/10/ny-effektiv-nettbasert-behandling-for-ungdom-med-depresjon/		5
851	Mental disorders	Depression		https://www.lommelegen.no/psykisk-helse/depresjon/artikkel/depresjon-hos-barn/69120114		5
852	Mental disorders	Depression		https://www.sv.uio.no/psi/forskning/aktuelt/arrangementer/disputaser/2022/Waraan/presse.html		1
853	Mental disorders	Depression		https://www.sthf.no/behandlinger/depresjon-hos-barn-og-unge?sted=bup-notodden		3
854	Mental disorders	Depression		https://www.lmi.no/2017/03/17/effektiv-behandling-barn-unge-depresjon/		5
855	Mental disorders	Depression		https://www.stolav.no/behandlinger/depresjon-hos-barn-og-unge?sted=bup-poliklinikk-orkanger		3
856	Mental disorders	Depression		https://www.fredrikstad.kommune.no/tjenester/helseomsorgogvelferd/ruspsykiatri/rask-psykisk-helsehjelp/		3
857	Mental disorders	Depression		https://tiltakshandboka.no/no/tilstander/tilstandsgruppe-depresjon/utredning-av-depresjon/generelle-diagnostiske-verktoey-oversikt?print-all=true#		1
858	Mental disorders	Depression		https://www.ung.no/psykisk/1999_Depresjon.html		2
859	Mental disorders	Depression		https://uit.no/nyheter/artikkel?p_document_id=376346		1
860	Mental disorders	Depression		https://www.oslo-universitetssykehus.no/behandlinger/psykiske-lidelser-hos-barn-og-unge-pakkeforlop/		3
861	Mental disorders	Depression		https://www.helse-stavanger.no/barn-og-unges-helsetjeneste/tristhet-og-depresjonsplager		3
862	Mental disorders	Depression		https://www.helse-mr.no/avdelinger/klinikk-for-psykisk-helse-og-rus/avdeling-for-psykisk-helsevern-barn-og-ungdom/barn-og-unges-helseteneste/triste-folelsar-og-depresjonsplager-hos-barn-og-ungdom/		3
863	Mental disorders	Depression		https://behandler.no/psykisk-helse/dansterapi-hjelper-barn-og-ungdom-med-depresjon-og-adhd/		5
864	Mental disorders	Depression		https://www.oslo-universitetssykehus.no/behandlinger/depresjon-hos-barn-og-unge/		3
865	Mental disorders	Depression		https://tiltakshandboka.no/no/tilstander/tilstandsgruppe-depresjon/oppsummert-om-depresjon#		1
866	Mental disorders	Depression		https://www.unn.no/behandlinger/depresjon-hos-barn-og-unge		3
867	Mental disorders	Depression		https://www.forskning.no/barn-og-ungdom-depresjon/ny-terapi-deprimerte-unge-blir-behandlet-med-foreldrene/468663		6
868	Mental disorders	Depression		https://www.kognitiv.no/hjelp-til-deg/for-barn/kognitiv-terapi-og-veiledet-selvhjelp-for-barn-og-unge/		4
869	Mental disorders	Depression		https://www.helse-bergen.no/behandlinger/depresjon-hos-barn-og-unge		3
870	Mental disorders	Depression		https://www.helse-stavanger.no/en/behandlinger/depresjon-hos-barn-og-unge/		3
871	Mental disorders	Depression		https://www.modum-bad.no/intensiv-behandling-for-unge-med-depresjon/		5
872	Mental disorders	Depression		https://www.betaniensykehus.no/behandlinger/depresjon-hos-barn-og-unge/		3
873	Mental disorders	Depression		https://www.sshf.no/behandlinger/depresjon-hos-barn-og-unge		3
874	Mental disorders	Depression		https://www.klikk.no/helse/psykiskhelse/depresjon-hos-barn-og-ungdom-2513391		6
875	Mental disorders	Depression		https://www.nubu.no/aktuelt/mestringskurs-for-ungdom-du-viste-god-effekt-mot-depresjon-hos-unge-article3065-119.html		2
876	Mental disorders	Depression		https://www.modum-bad.no/gi-bedre-hjelp-unge-deprimerte/		5
877	Mental disorders	Depression		https://nhi.no/sykdommer/psykisk-helse/barnepsykiatri/vil-teste-all-ungdom-for-angst-og-depresjoner?page=all		5
878	Mental disorders	Depression		https://www.nordlandssykehuset.no/tristhet-og-depresjonsplager		3
879	Mental disorders	Depression		https://uit.no/nyheter/artikkel/kortnytt?p_document_id=808485		1
880	Mental disorders	Depression		https://rop.no/aktuelt/medikamentell-behandling-hjelper-barn-og-unge/		2
881	Mental disorders	Depression		https://www.uis.no/nb/forskning/disputas-om-depresjon-hos-ungdom-skoleengasjement-og-sosial-fungering		1
882	Mental disorders	Depression		https://www.utdanningsnytt.no/flere-unge-far-antidepressiva/192369		6
883	Mental disorders	Depression		https://www.finnmarkssykehuset.no/se/behandlinger-og-undersokelser/depresjon-hos-barn-og-unge/		3
884	Mental disorders	Depression		https://www.helse-fonna.no/behandlinger/depresjon-hos-barn-og-unge/		3
885	Mental disorders	Depression		https://www.ahus.no/behandlinger/depresjon-hos-barn-og-unge/		3
886	Mental disorders	Social anxiety		https://www.psychol.net/psykolog-i-bergen/sosial-angst		5
887	Mental disorders	Social anxiety		https://mentalhelseungdom.no/psykisk-helse/angst/		4
888	Mental disorders	Social anxiety		https://nhi.no/sykdommer/barn/barnepsykiatri/angstlidelse-hos-barn		5
889	Mental disorders	Social anxiety		https://lommelegen.dagbladet.no/psykisk-helse/angst/artikkel/sosial-angst-hos-unge/72158608		5
890	Mental disorders	Social anxiety		https://napha.no/content/14887/sosial-angstlidelse-hos-barn-og-unge---en-effektstudie		1
891	Mental disorders	Social anxiety		https://www.forskning.no/angst-barn-og-ungdom-depresjon/ungdom-far-mindre-sosial-angst-om-de-far-stotte-fra-andre/1673369		6
892	Mental disorders	Social anxiety		https://www.sshf.no/om-oss/nyheter/har-landets-beste-resultater-innen-angstbehandling-for-barn-og-unge		3
893	Mental disorders	Social anxiety		https://samtalen.no/har-du-et-barn-eller-en-ungdom-som-strever-med-angst-og-bekymringer/		5
894	Mental disorders	Social anxiety		https://www.nrk.no/sorlandet/e-risk-er-et-nytt-digitalt-verktoy-for-ungdom-som-sliter-med-angst-1.16402367		6
895	Mental disorders	Social anxiety		https://www.helse-mr.no/avdelinger/klinikk-for-psykisk-helse-og-rus/avdeling-for-psykisk-helsevern-barn-og-ungdom/barn-og-unges-helseteneste/angst-og-bekymring-hos-barn-og-ungdom/		3
896	Mental disorders	Social anxiety		https://lommelegen.dagbladet.no/psykisk-helse/angst/artikkel/skolestart-og-sosial-angst/76718616		5
897	Mental disorders	Social anxiety		https://ungsinn.no/post_aktuelt/virksomt-behandlingstilbud-for-barn-med-angst/		1
898	Mental disorders	Social anxiety		https://www.uib.no/nye-doktorgrader/117868/behandling-av-angst-hos-barn-og-unge-virker-over-tid		1
899	Mental disorders	Social anxiety		https://www.uib.no/nye-doktorgrader/99925/mindfulness-og-sosial-angst		1
900	Mental disorders	Social anxiety		https://www.dagensmedisin.no/flere-barn-skal-torre/266054		6
901	Mental disorders	Social anxiety		https://www.helse-stavanger.no/barn-og-unges-helsetjeneste/angstplager		3
902	Mental disorders	Social anxiety		https://www.helse-fonna.no/behandlinger/angst-barn-og-unge/		3
903	Mental disorders	Social anxiety		https://tiltakshandboka.no/no/tilstander/tilstandsgruppe-angstlidelser/oversiktstabell-hva-virker-for-angst/omtale-av-forskningen-paa-angst/utfyllende-kapittel-om-medikamentell-behandling-av-angst		1
904	Mental disorders	Social anxiety		https://www.forebygging.no/phd-avhandlinger/2015-2012/Anxiety-and-Social-Phobia-in-Norwegian-Adolescents/		1
905	Mental disorders	Social anxiety		https://www.sykehuset-innlandet.no/nyheter/firedagersbehandlingen-virker		3
906	Mental disorders	Social anxiety		https://tiltakshandboka.no/no/tilstander/tilstandsgruppe-angstlidelser/oversiktstabell-hva-virker-for-angst/omtale-av-forskningen-paa-angst/utfyllende-kapittel-om-medikamentell-behandling-av-angst/dokumentasjonsgrunlag-mer-om-medikamentell-behandling-angstlidelse?print-all=true		1
907	Mental disorders	PTSD		https://mentalhelseungdom.no/psykisk-helse/posttraumatisk-stressyndrom/		4
908	Mental disorders	PTSD		https://tiltakshandboka.no/no/tilstander/tilstandsgruppe-traumerelaterte-lidelser/oversiktstabell-hva-virker-ved-traumerelaterte-lidelser/omtale-av-forskningen-paa-traumerelaterte-lidelser/mer-om-medikamentell-behandling-av-barn-og-unge-diagnostisert-med-traumerelaterte-lidelser		1
909	Mental disorders	PTSD		https://nhi.no/sykdommer/barn/barnepsykiatri/posttraumatisk-stresslidelse-hos-barn?page=all		5
910	Mental disorders	PTSD		https://dam.no/prosjekter/individuelle-endringsprosesser-i-ptsd-behandling-for-ungdom/		4
911	Mental disorders	PTSD		https://www.psykologforeningen.no/fag-og-politikk/psykisk-helse/psykiske-lidelser/barn-og-traumer		4
912	Mental disorders	PTSD		https://www.nkvts.no/tf-cbt/til-barn-og-foreldre/		2
913	Mental disorders	PTSD		https://www.nkvts.no/content/uploads/2020/11/TF-CBT-brosjyre.pdf		2
914	Mental disorders	PTSD		https://www.forskning.no/barn-og-ungdom-medisinske-metoder-nkvts/barn-med-traumer-kan-fa-effektiv-hjelp/1865424		6
915	Mental disorders	PTSD		https://kommunikasjon.ntb.no/pressemelding/18023067/a-snakke-med-ungdom-om-deres-traumeerfaringer-kan-bidra-til-en-god-terapeutisk-allianse-og-bedre-resultat-av-behandlingen?publisherId=17846747&lang=no		6
916	Mental disorders	PTSD		https://www.sshf.no/behandlinger/posttraumatisk-stresslidelse-barn-og-ungdom/		3
917	Mental disorders	PTSD		https://napha.no/content/21457/god-og-rask-hjelp-til-traumatisert-ungdom		1
918	Mental disorders	PTSD		https://uit.no/nyheter/artikkel?p_document_id=365619		1
919	Mental disorders	PTSD		https://emdrnorge.no/hva-er-emdr/		4
920	Mental disorders	PTSD		https://psykologivestfold.no/ptsd-behandling/		5
921	Mental disorders	PTSD		https://psykiskhelseiskolen.no/viktigheten-av-psykisk-hjelp-til-barn-og-unge/		3
922	Mental disorders	PTSD		https://www.traumepsykologi.no/index.php/barn-og-unge.html		5
923	Mental disorders	PTSD		https://www.nkvts.no/trinnvissammen/barn-og-traumer/		2
924	Mental disorders	PTSD		https://www.klikk.no/foreldre/barn/barnehelse/psykisk_helse/traumer-hos-barn-2542694		6
925	Mental disorders	PTSD		https://www.nordlandssykehuset.no/behandlinger/posttraumatisk-stresslidelse-barn-og-ungdom		3
926	Mental disorders	PTSD		https://psykologisk.no/2017/04/sa-lite-som-to-terapitimer-kan-hjelpe-traumatisert-ungdom/		6
927	Mental disorders	PTSD		https://psykologisk.no/2019/01/nye-anbefalinger-for-behandling-av-traumerelaterte-lidelser/?fbclid=IwAR23rAEouwNwKrURIHLLckjCUdur2_wK-J-xlhEqBfheHcZ_6MNyDODV_m4		6
928	Mental disorders	PTSD		https://favne.no/emdr/		5
929	Mental disorders	PTSD		https://samtalen.no/emdr-og-bearbeiding-av-vonde-livsopplevelser/		5
930	Mental disorders	PTSD		https://dam.no/prosjekter/min-hverdag-behandlingsapp-mot-ptsd/		4
931	Mental disorders	PTSD		https://psykologisk.no/2019/08/skal-teste-ut-ny-app-for-unge-som-sliter-med-traumer/		6
932	Mental disorders	PTSD		https://utforsksinnet.no/kompleks-posttraumatisk-stresslidelse-hos-barn-og-voksne/		7
933	Mental disorders	OCD		https://www.oslo-universitetssykehus.no/behandlinger/tvangslidelser-hos-barn-og-ungdom		3
934	Mental disorders	OCD		https://nhi.no/sykdommer/barn/barnepsykiatri/tvangslidelser-hos-barn-og-unge		5
935	Mental disorders	OCD		https://www.unn.no/behandlinger/tvangslidelser-hos-barn-og-ungdom/		3
936	Mental disorders	OCD		https://tiltakshandboka.no/no/tilstander/tilstandsgruppe-tvangslidelser/oversiktstabell-hva-virker-for-tvangslidelser?print-all=true		1
937	Mental disorders	OCD		https://tiltakshandboka.no/no/tilstander/tilstandsgruppe-tvangslidelser/oversiktstabell-hva-virker-for-tvangslidelser/omtale-av-forskningen-paa-tvangslidelser/utfyllende-kapittel-om-medikamentell-behandling-av-tvangslidelser		1
938	Mental disorders	OCD		https://www.helsenorge.no/sykdom/psykiske-lidelser/angst/tvangslidelser/		2
939	Mental disorders	OCD		https://terapivakten.no/2018/11/23/tvangstanker-hos-barn/		5
940	Mental disorders	OCD		https://www.helse-mr.no/behandlinger/tvangsliding-hos-barn-og-ungdom		3
941	Mental disorders	OCD		https://www.helse-bergen.no/bergen-center-for-brain-plasticity/4-dagers-behandling/		3
942	Mental disorders	OCD		https://utdanningsforskning.no/artikler/2023/digital-hjelp-kan-vare-bedre-for-barn-med-tvangslidelser/		4
943	Mental disorders	OCD		https://mentalhelseungdom.no/psykisk-helse/ocd/		4
944	Mental disorders	OCD		https://www.forskning.no/psykiske-lidelser-barn-og-ungdom/yngre-med-tvangslidelser-far-best-effekt-av-behandling/512298		6
945	Mental disorders	OCD		https://lommelegen.dagbladet.no/barnehelse/artikkel/tvangslidelser-hos-barn/69777607		5
946	Mental disorders	OCD		https://www.sthf.no/behandlinger/tvangslidelser-ocd-nasjonalt-pasientforlop		3
947	Mental disorders	OCD		https://www.helse-sorost.no/nyheter/mange-blir-kvitt-tvangslidelser/		3
948	Mental disorders	OCD		https://debatt1.no/tvangslidelser-ocd-hos-barn-og-unge-kognitivt-eller-psykodynamisk-perspektiv/		7
949	Mental disorders	OCD		https://www.drdropin.no/tvangslidelse/ocd		5
950	Mental disorders	OCD		https://www.kompetansebroen.no/aktuelt/mange-blir-kvitt-tvangslidelser		3
951	Mental disorders	OCD		https://no.wikipedia.org/wiki/Tvangslidelse		4
952	Mental disorders	OCD		https://www.lovisenbergsykehus.no/behandlinger/eksponering-med-responsprevensjon-erp-hos-barn-og-unge		3
953	Mental disorders	OCD		https://helsekompetanse.no/mod/book/view.php?id=66&chapterid=80		3
954	Mental disorders	OCD		https://iocdf.org/wp-content/uploads/2014/10/Norwegian-Translation-What-You-Need-To-Know-About-OCD.pdf		4
955	Mental disorders	OCD		https://evidentmps.no/Behandling/ocd		5
956	Mental disorders	OCD		https://kavlifondet.no/2018/05/flertall-blir-kvitt-angst-og-tvangslidelsen/		5
957	Mental disorders	OCD		https://hieronimus.org/artikkel/annet/psykiske-lidelser-blant-barn-og-unge		7
958	Mental disorders	OCD		https://ungsinn.no/post_aktuelt/blir-kvitt-tvangslidelse-pa-fire-dager/		1
959	Mental disorders	OCD		https://www.sv.uio.no/psi/forskning/aktuelt/arrangementer/disputaser/2015/Torp/presse.html		1
960	Mental disorders	OCD		https://psykologisk.no/2015/08/tvangstanker-hos-barn-og-unge/		6
961	Mental disorders	OCD		https://www.uib.no/nye-doktorgrader/125241/behandling-av-tvangsliding-hj%C3%A5-ungdom-det-konsentrerte-formatet		1
962	Mental disorders	OCD		https://0d6876db92.clvaw-cdnwnd.com/eb56cc3a4edc8a7a87360163da657e78/200000069-09f8609f89/BUPSskolen_OCD.pdf?ph=0d6876db92		3
963	Mental disorders	OCD		https://www.dagensmedisin.no/personalia/fikk-forskningspris-for-ocd-studie/108803		6
964	Mental disorders	OCD		https://napha.no/content/13063/bygger-opp-team-mot-tvangslidelser		1
965	Mental disorders	OCD		https://www.psykologforeningen.no/fag-og-politikk/psykisk-helse/livsutfordringer/hvordan-bruke-hypnose-med-barn-og-unge		4
966	Mental disorders	OCD		https://kunnskapombarn.no/aktuelt/kan-ocd-kureres-via-webkamera-og-en-app		2
967	Mental disorders	OCD		https://nhi.no/psykisk-helse/psykiske-lidelser/tvangslidelser-ocd-hos-barn?page=all		5
968	Mental disorders	OCD		https://www.helse-stavanger.no/behandlinger/tvangslidelser-hos-barn-og-ungdom		3
969	Mental disorders	OCD		https://www.forskning.no/psykiske-lidelser-medisinske-metoder-ny/terapi-til-barn-med-ocd-virker-pa-langt-sikt/308729		6
970	Mental disorders	OCD		https://www.ahus.no/behandlinger/tvangslidelser-hos-barn-og-ungdom-pakkeforlop/		3
971	Mental disorders	OCD		https://veientilhelse.no/medisinering-og-behandling-ved-tvangslidelse/		5
972	Mental disorders	OCD		https://www.medisin.no/psykisk/tvangslidelse/?utm_content=cmp-true		7
973	Mental disorders	OCD		https://kavlifondet.no/2022/06/4-dagersbehandlingen-for-angst-og-ocd-i-full-sving-etter-pandemien/		5
974	Mental disorders	OCD		https://www.helse-stavanger.no/avdelinger/klinikk-psykisk-helsevern-barn-unge-og-rusavhengige/bupa/bupa-skole/om-ritualer-tvangshandlinger-og-tvangstanker		3
975	Screen misuse	Cognitive development problems		https://sunnhetsbladet.no/blog/skjermforst%C3%B8rrelser		5
976	Screen misuse	Cognitive development problems		https://www.nrk.no/viten/ny-forskning-fra-ntnu-og-usa-viser-at-skjermbruk-kan-hemme-barns-kognitive-og-sosiale-evner-1.14768801		6
977	Screen misuse	Cognitive development problems		https://nhi.no/familie/barn/babyer-og-mye-skjermtid-kan-fore-til-darligere-kognitiv-evne		5
978	Screen misuse	Cognitive development problems		https://www.an.no/helsevesen/nyheter/barneleger-advarer-mot-tidlig-skjermtitting-blant-barn/s/5-4-63957		6
979	Screen misuse	Cognitive development problems		https://www.teknokratiet.no/2023/02/18/ny-studie-eksponering-for-skjerm-fra-forste-levear-gir-svekkede-kognitive-funksjoner-senere-i-livet/		6
980	Screen misuse	Cognitive development problems		https://paidos.no/skjermbruk-til-glede-og-besvaer/		6
981	Screen misuse	Cognitive development problems		https://www.tek.no/nyheter/nyhet/i/wPk0LP/barns-kognitive-evner-kan-bli-svakere-av-skjermtid		6
982	Screen misuse	Cognitive development problems		https://www.nrk.no/trondelag/xl/skjermtid_-blir-barn-skadet-av-skjerm-hjemme-og-i-barnehagen_-1.16562088		6
983	Screen misuse	Cognitive development problems		https://nhi.no/familie/barn/mye-skjermtid-forsinker-barns-utvikling		5
984	Screen misuse	Cognitive development problems		https://www.barnevakten.no/skjermtid-helsedirektoratet/		4
985	Screen misuse	Cognitive development problems		https://spillforskeren.no/blog/veiledning-til-skjermbruk		7
986	Screen misuse	Cognitive development problems		https://yourbrainonporn.com/no/relevant-research-and-articles-about-the-studies/internet-video-game-addiction/mris-show-screen-time-linked-to-lower-brain-development-in-preschoolers-2019/		5
987	Screen misuse	Cognitive development problems		https://journalen.oslomet.no/node/16354		6
988	Screen misuse	Cognitive development problems		https://www.barnevakten.no/gode-skjermregler/		4
989	Screen misuse	Cognitive development problems		https://www.babyverden.no/baby/lek-og-laring/barn-foran-skjermen/		5
990	Screen misuse	Cognitive development problems		https://www.dagens.no/vitenskap/dansk-studie-gaming-gjor-barn-mer-intelligente		6
991	Screen misuse	Cognitive development problems		https://no.risinguparis.com/articles/les-bebes-et-les-ecrans-des-recommandations-basees-sur-la-science-et-non-sur-la-tendance		5
992	Screen misuse	Cognitive development problems		https://ezitar.com/effektene-av-skjermtid-pa-barns-helse-og-velvaere/		7
993	Screen misuse	Cognitive development problems		https://www.helsenorge.no/trening-og-fysisk-aktivitet/fysisk-aktivitet-0-5-ar/		2
994	Screen misuse	Cognitive development problems		https://test.psykologforeningen.no/publikum/blogger/rune-flaaten-bjoerks-blogg/hvordan-hjelper-du-barnet-aa-regulere-skjermbruken		4
995	Screen misuse	Cognitive development problems		https://www.abcnyheter.no/livet/2015/04/01/221145/barneleger-advarer-mot-tidlig-skjermtitting-hos-barn		6
996	Screen misuse	Cognitive development problems		https://utforsksinnet.no/overdreven-bruk-av-skjermer-kan-forarsake-depresjon-hos-barn/		7
997	Screen misuse	Cognitive development problems		https://www.vg.no/annonsorinnhold/familieliv/rema1000/308-forskere-oppfordrer-foreldre-til-a-sette-barna-pa-digital-detox		6
998	Screen misuse	Cognitive development problems		https://www.skogfrue.no/de-nye-helseanbefalingene-om-aktivitet-og-skjermtid-er-litt-underlige/		7
999	Screen misuse	Cognitive development problems		https://www.finansavisen.no/nyheter/naeringsliv/2015/04/advarer-mot-tidlig-skjermtitting-hos-barn		6
1000	Screen misuse	Cognitive development problems		https://www.aftenbladet.no/forbruker/i/J1Vm37/barneleger-advarer-mot-tidlig-skjermtitting-hos-barn		6
1001	Screen misuse	Cognitive development problems		https://andresensblogg.no/ingen-forskning-til-na-viser-at-digitalisering-er-til-fordel-for-barn-og-unge/		7
1002	Screen misuse	Cognitive development problems		https://www.document.no/2023/02/23/forskning-for-tidlig-bruk-av-skjerm-svekker-barns-hjerneaktivitet/		6
1003	Screen misuse	Overweight		https://www.nrk.no/trondelag/xl/skjermtid_-blir-barn-skadet-av-skjerm-hjemme-og-i-barnehagen_-1.16562088		6
1004	Screen misuse	Overweight		https://www.forskning.no/barn-og-ungdom-digital-teknologi-internett/forskere-samlet-681-studier-om-barn-og-skjermbruk-dette-fant-de-ut/2281746		6
1005	Screen misuse	Overweight		https://egenes.barnehage.no/fil/lastnedfil/c4a92928-2604-4b2b-9096-50d56892b170		5
1006	Screen misuse	Overweight		http://www.forebygging.no/Aktuelt/2011/Sammenheng-mellom-barns-skjermbruk-overvekt-og-fysisk-aktivitet/		2
1007	Screen misuse	Overweight		https://duermamma.no/konsekvensene-av-overdreven-skjermbruk/		5
1008	Screen misuse	Overweight		https://paidos.no/skjermbruk-til-glede-og-besvaer/		6
1009	Screen misuse	Overweight		https://www.bt.no/innenriks/i/wdMEP/blir-overvektige-framfor-skjermen		6
1010	Screen misuse	Overweight		https://www.aftenposten.no/sprek/i/3JBRMA/ny-forskning-dette-gir-stillesittende-barn		6
1011	Screen misuse	Overweight		https://agendamagasin.no/kommentarer/okt-skjermbruk-leder-klasseskille/		6
1012	Screen misuse	Overweight		https://www.babyverden.no/baby/lek-og-laring/who-barn-ma-sitte-mindre-se-mindre-pa-skjerm-og-leke-mer/		5
1013	Screen misuse	Overweight		https://www.spaniaidag.no/2021/04/27/coronapandemien-forer-til-overvekt/		6
1014	Screen misuse	Overweight		https://www.pressfire.no/artikkel/britisk-universitet-har-gitt-ut-landets-frste-guide-for-foreldre-om-barns-skjermbruk		6
1015	Screen misuse	Overweight		https://www.larszachariassen.no/2018/08/28/stopp-til-kamp-mot-skjermen/		7
1016	Screen misuse	Overweight		https://blogg.lindso.no/2022/05/ungdom-blir-deprimerte-av-poteter/		7
1017	Screen misuse	Overweight		https://www.skogfrue.no/de-nye-helseanbefalingene-om-aktivitet-og-skjermtid-er-litt-underlige/		7
1018	Screen misuse	Overweight		https://www.adressa.no/sport/sprek/i/dlm03o/ny-forskning-dette-gir-stillesittende-barn		6
1019	Screen misuse	Overweight		https://www.adressa.no/sport/sprek/i/vAOpMV/naa-skal-olav-17-maaneder-og-andre-smaabarn-laeres-opp-i-skjermvett		6
1020	Screen misuse	Overweight		https://ezitar.com/effektene-av-skjermtid-pa-barns-helse-og-velvaere/		7
1021	Screen misuse	Sleeping problems		http://foreldrepulsen.no/gsarkiv/mobil-p-senga/		5
1022	Screen misuse	Sleeping problems		https://nhi.no/familie/barn/bekymringsfullt-om-barn-sovn-og-skjermtid		5
1023	Screen misuse	Sleeping problems		https://www.barnevakten.no/gode-rad-om-skjermbruk-og-sovn/		4
1024	Screen misuse	Sleeping problems		https://www.hjerneradet.no/hapet-pa-1000-svar-har-hittil-fatt-18-000-2-2-4-2-4-2-3-4/		4
1025	Screen misuse	Sleeping problems		https://www.bufdir.no/foreldrehverdag/smabarn/digital-hverdag/sma-barn-og-skjermbruk/		2
1026	Screen misuse	Sleeping problems		https://www.nrk.no/trondelag/xl/skjermtid_-blir-barn-skadet-av-skjerm-hjemme-og-i-barnehagen_-1.16562088		6
1027	Screen misuse	Sleeping problems		https://www.barnevakten.no/startside-skjermtid/		4
1028	Screen misuse	Sleeping problems		https://nhi.no/familie/barn/smabarn-og-skjermbruk		5
1029	Screen misuse	Sleeping problems		https://www.itfamilien.no/2023/05/sovn-barn-og-skjermtid/		7
1030	Screen misuse	Sleeping problems		https://utdanningsforskning.no/artikler/2023/uro-og-undring-om-barns-skjermbruk-og-psykiske-helse/		2
1031	Screen misuse	Sleeping problems		https://www.babyverden.no/baby/lek-og-laring/who-barn-ma-sitte-mindre-se-mindre-pa-skjerm-og-leke-mer/		5
1032	Screen misuse	Sleeping problems		https://selahsleep.com/blogs/news/skjermbruk-og-sovn		7
1033	Screen misuse	Sleeping problems		https://psykologisk.no/2022/06/hva-vet-vi-om-folgene-av-foreldres-skjermbruk-pa-barns-utvikling-pa-kort-og-lengre-sikt/		6
1034	Screen misuse	Sleeping problems		https://www.barnehage.no/digitale-verktoy-skjermbrukutvalget/mener-myndighetene-bor-vaere-mer-samstemte-i-sine-rad-om-skjermbruk/252297		5
1035	Screen misuse	Sleeping problems		https://www.babyverden.no/baby/sovn/sovnproblemer-hos-barn/		5
1036	Screen misuse	Sleeping problems		https://www.p9retro.no/skadelig-a-la-barn-bruke-mobil-for-leggetid/artikkel/692212/		6
1037	Screen misuse	Sleeping problems		https://www.klikk.no/foreldre/barn/barnehelse/barn-med-sovnproblemer-2541397		6
1038	Screen misuse	Sleeping problems		https://paidos.no/skjermbruk-til-glede-og-besvaer/		6
1039	Screen misuse	Sleeping problems		https://www.nettavisen.no/livsstil/mange-barn-far-for-lite-sovn-dette-er-den-gylne-leggetiden-for-barn/s/12-95-3423676531		6
1040	Screen misuse	Sleeping problems		https://www.helsenorge.no/sovnproblemer/rad-for-bedre-sovn/		2
1041	Screen misuse	Sleeping problems		https://www.fhi.no/he/folkehelserapporten/psykisk-helse/sovnvansker-folkehelserapporten/		1
1042	Screen misuse	Sleeping problems		https://www.interoptik.no/oyehelse/syn-gjennom-livet/barn-og-skjermtid/		5
1043	Screen misuse	Sleeping problems		https://dinhjernehelse.no/rutiner-er-digg-for-sovnen/		5
1044	Screen misuse	Sleeping problems		https://tonsenhagen.osloskolen.no/siteassets/skolehelsetjenesten/sht-18---om-skjermbruk-ton.pdf		3
1045	Screen misuse	Sleeping problems		https://www.helse-stavanger.no/avdelinger/klinikk-psykisk-helsevern-barn-unge-og-rusavhengige/bupa/sovn		3
1046	Screen misuse	Sleeping problems		https://www.foreldrepulsen.no/art/fp/122017_fp_gs_nb_sovn.pdf		5
1047	Screen misuse	Sleeping problems		https://iform.nu/sunn-livsstil/psykologi/7-sunne-skjermvaner-som-hjelper-deg-med-a-styre-bruken		6
1048	Screen misuse	Sleeping problems		https://www.tb.no/mener-barn-under-5-ar-ma-begrense-skjermtid-for-a-leve-et-sunt-liv/s/5-76-1042036		6
1049	Screen misuse	Sleeping problems		https://skolemagasinet.no/pressemelding/okt-skjermbruk-utfordrer-elevenes-konsentrasjon/		6
1050	Screen misuse	Sleeping problems		https://fysioforbarn.no/2021/03/14/skjermtid-hos-de-yngste/		7
1051	Screen misuse	Sleeping problems		https://www.abcnyheter.no/livet/2015/04/01/221145/barneleger-advarer-mot-tidlig-skjermtitting-hos-barn		6
1052	Screen misuse	Sleeping problems		https://utdanningsforskning.no/artikler/2019/hoy-skjermbruk-kan-hemme-barns-utvikling/		2
1053	Screen misuse	Sleeping problems		https://www.klikk.no/foreldre/barn/barneoppdragelse/et-kvarter-nettbruk-holder-for-barna-6656341		6
1054	Screen misuse	Sleeping problems		https://www.steinkjer24.no/forbruker/familieogoppvekst/i/gW4pVA/skjermtid-er-blitt-en-kronisk-daarlig-samvittighet-blant-norske-foreldre-men-er-det-grunn-til-aa-rope-varsko		6
1055	Screen misuse	Sleeping problems		https://groruddalen.osloskolen.no/nyhetsarkiv/god-natt-snapchat/		3
1056	Infant nutrition	Vitamin D deficiency		https://www.helsedirektoratet.no/brosjyrer/mat-og-maltider-for-spedbarn/Mat%20og%20m%C3%A5ltider%20for%20spedbarn%20-%20bokm%C3%A5l.pdf/_/attachment/inline/146c6783-9be3-4f65-9bf3-2f916ecbee82:72490943dabc329f87dcef710d763e13214a58ee/Mat%20og%20m%C3%A5ltider%20for%20spedbarn%20-%20bokm%C3%A5l.pdf		2
1057	Infant nutrition	Vitamin D deficiency		https://ammehjelpen.no/fast-fode/		4
1058	Infant nutrition	Vitamin D deficiency		https://www.kk.no/mamma/ernaering-og-mat-for-baby-9-12-maneder/63713276		6
1059	Infant nutrition	Vitamin D deficiency		https://www.nettdoktor.no/helseraad/fakta/babymat.php		5
1060	Infant nutrition	Vitamin D deficiency		https://www.vegansamfunnet.no/spedbarn-og-kosttilskudd/		4
1061	Infant nutrition	Vitamin D deficiency		https://www.helsedirektoratet.no/nyheter/nye-rad-om-d-vitamintilskudd-og-tran-til-spedbarn		2
1062	Infant nutrition	Vitamin D deficiency		https://www.helsenorge.no/spedbarn/spedbarnsmat-og-amming/vitamintilskudd-til-spedbarn/		2
1063	Infant nutrition	Vitamin D deficiency		https://www.apotek1.no/livsstil/kost-og-ernaering/nye-vitamin-d-anbefalinger		5
1064	Infant nutrition	Vitamin D deficiency		https://www.foreldresiden.no/artikkel/vitamin-d-tilskudd-til-babyer-og-barn		5
1065	Infant nutrition	Vitamin D deficiency		https://www.ullevalkiropraktor.no/vitamin-d-tilskudd-til-spedbarn/		5
1066	Infant nutrition	Vitamin D deficiency		https://www.mollers.no/d-draper-til-baby/		5
1067	Infant nutrition	Vitamin D deficiency		https://www.farmasiet.no/rad-fra-apoteket/foreldre-og-barn/d-vitaminer-til-spedbarn		5
1068	Infant nutrition	Vitamin D deficiency		https://www.d-vitaminmangel.no/nb-no/risikogrupper/babyer-og-sma-barn		5
1069	Infant nutrition	Vitamin D deficiency		https://www.barebrabarnemat.no/viktig-anbefalingene-for-vitamin-d-til-barn-har-blitt-endret/		7
1070	Infant nutrition	Vitamin D deficiency		https://www.helsebiblioteket.no/innhold/artikler/pasientinformasjon/pharmasafe/kosttilskudd-for-barn		1
1071	Infant nutrition	Vitamin D deficiency		https://www.helsenorge.no/spedbarn/spedbarnsmat-og-amming/kosttilskudd-for-barn/		2
1072	Infant nutrition	Vitamin D deficiency		https://unn.no/avdelinger/Documents/Avdelinger/Nyfødt%20intensiv/Vitaminer%20jerntilskudd%20og%20ernæring%20til%20premature.pdf		3
1073	Infant nutrition	Vitamin D deficiency		https://www.barnasmat.no/2020/09/tilskudd-av-vitamin-d-til-spedbarn/		5
1074	Infant nutrition	Vitamin D deficiency		https://www.grong.kommune.no/tjenester/helse-og-omsorg/lege-og-helsetilbud/helsestasjon-og-skolehelsetjenesten/veiviser-til-foreldre/		3
1075	Infant nutrition	Vitamin D deficiency		https://www.arendal.kommune.no/tjenester/helse-omsorg-og-sosiale-tjenester/barn-ungdom-og-familie/helsestasjon-0-5-ar/veiviser-til-foreldre/		3
1076	Infant nutrition	Vitamin D deficiency		https://www.elverum.kommune.no/om-oss/aktuelt/nye-rad-om-d-vitamintilskudd-og-tran-til-spedbarn		3
1077	Infant nutrition	Vitamin D deficiency		https://www.mgk.no/aktuelt/d-vitamintilskudd-til-barn-som-far-morsmelkerstatning		3
1078	Infant nutrition	Vitamin D deficiency		https://nycoplus.no/kosthold-ernaering/gravid-barn/nye-rad-om-tran-og-d-vitamin-spedbarn/		5
1079	Infant nutrition	Vitamin D deficiency		https://www.nrk.no/norge/barn-under-ett-ar-bor-ikke-lenger-fa-tran-1.15163035		6
1080	Infant nutrition	Vitamin D deficiency		https://helse-stavanger.no/avdelinger/kvinne-og-barneklinikken/barne-og-ungdomsklinikken/nyfodt-intensiv-3d/informasjonsbrosjyrer/vitaminer-jerntilskudd-og-ernering-det-forste-levearet-til-barn-med-fodselsvekt-under-25-kg		3
1081	Infant nutrition	Vitamin D deficiency		https://www.bjerkreim.kommune.no/bjerkreim-helsestasjon/aktuelt/nye-rad-om-d-vitamin-tilskudd-til-spedbarn.108528.aspx		3
1082	Infant nutrition	Vitamin D deficiency		https://www.tv2.no/nyheter/innenriks/helsemyndighetene-snur-spedbarn-bor-ikke-fa-tran/11655871/		6
1083	Infant nutrition	Vitamin D deficiency		https://www.nestlebabyandyou.com/no/vitamin-d-spesielt-viktig-barn-i-norden		5
1084	Infant nutrition	Vitamin D deficiency		https://pan-norway.org/ernaeringsfakta/ny-nasjonal-faglig-retningslinje-for-spedbarnsernaering-og-brosjyre/		2
1085	Infant nutrition	Vitamin D deficiency		https://www.libero.no/barnet-ditt/artikler/baby/naringsstoffer-vitaminer-og-mineraler-som-barn-trenger/		5
1086	Infant nutrition	Vitamin D deficiency		https://www.melk.no/Kosthold-og-helse/Gravide-og-ammende/Kosthold-for-barn-0-3-aar/Hva-er-sunn-mat-for-smaa-barn		5
1087	Infant nutrition	Vitamin D deficiency		https://duermamma.no/er-det-nodvendig-a-gi-vitaminer-til-babyer/		5
1088	Infant nutrition	Vitamin D deficiency		https://ksu.no/artikler/ksu-no/103120-helsemyndighetene-snur-spedbarn-bor-ikke-fa-tran		6
1089	Infant nutrition	Vitamin D deficiency		https://fysioforbarn.no/2020/03/08/hvor-viktig-er-vitamin-d/		7
1090	Infant nutrition	Iron deficiency		https://ammehjelpen.no/fast-fode/		4
1091	Infant nutrition	Iron deficiency		https://www.babyverden.no/baby/kosthold-baby/ernaring-fra-6-maneder-til-ettarsalderen/		5
1092	Infant nutrition	Iron deficiency		https://www.ullevalkiropraktor.no/babymat-spise-selv/		5
1093	Infant nutrition	Iron deficiency		https://www.barebrabarnemat.no/jern/		5
1094	Infant nutrition	Iron deficiency		https://www.kk.no/mamma/ernaering-og-mat-for-baby-9-12-maneder/63713276		6
1095	Infant nutrition	Iron deficiency		https://heleneragnhild.blogg.no/1533895787_f_i_baby_jern_uten_ferdiggrt.html		7
1096	Infant nutrition	Iron deficiency		https://www.bama.no/helse-og-ernaring/kosthold-for-barn/spise-selv---frukt-og-gront-for-ett-ars-alder/?gclid=EAIaIQobChMI-ueDsKGc_QIVVQCiAx2SCw3LEAMYASAAEgKlFPD_BwE		5
1097	Infant nutrition	Iron deficiency		https://www.babyverden.no/baby/kosthold-baby/naeringsstoffene-barnet-trenger-for-a-vokse/		5
1098	Infant nutrition	Iron deficiency		https://www.barnematbyen.no/blog/du-klarer-a-dekke-jernbehovet-med-hjemmelaget-grot		5
1099	Infant nutrition	Iron deficiency		https://www.barnasmat.no/2021/01/barnegrot-kjope-i-butikk-eller-lage-selv/		5
1100	Infant nutrition	Iron deficiency		https://www.matprat.no/artikler/ernaring/smabarn-og-jern/		5
1101	Infant nutrition	Iron deficiency		https://www.ullevalkiropraktor.no/jernrik-mat-baby/		5
1102	Infant nutrition	Iron deficiency		https://helse-stavanger.no/avdelinger/kvinne-og-barneklinikken/barne-og-ungdomsklinikken/nyfodt-intensiv-3d/informasjonsbrosjyrer/vitaminer-jerntilskudd-og-ernering-det-forste-levearet-til-barn-med-fodselsvekt-under-25-kg		3
1103	Infant nutrition	Iron deficiency		https://www.mollers.no/jern-til-barn-og-baby/		5
1104	Infant nutrition	Iron deficiency		https://www.nrk.no/livsstil/tre-ganger-mer-jern-i-hjemmelaget-1.7751057		6
1105	Infant nutrition	Iron deficiency		https://www.helsenorge.no/spedbarn/spedbarnsmat-og-amming/fast-fode/		2
1106	Infant nutrition	Iron deficiency		https://nycoplus.no/kosthold-ernaering/vitaminer-mineraler/barn-trenger-jern/		5
1107	Infant nutrition	Iron deficiency		https://www.apotek1.no/livsstil/kost-og-ernaering/kostraad/kostraad-for-barn		5
1108	Infant nutrition	Iron deficiency		https://www.somebody.no/barn/anbefalinger/barn-og-jern/		5
1109	Infant nutrition	Iron deficiency		https://www.hipp.no/barnemat/barnematguiden/ernaeringsguiden/det-viktige-jernet/		5
1110	Infant nutrition	Iron deficiency		https://balderapotek.no/jernmangel-hos-barn/		5
1111	Infant nutrition	Iron deficiency		https://kostholdsveilederen.no/er-det-noe-mat-spedbarn-har-spesielt-behov-for/		5
1112	Infant nutrition	Iron deficiency		https://barnestyrt.com/2019/02/jernrik-mat-i-blw.html		5
1113	Infant nutrition	Iron deficiency		https://www.nestlebabyandyou.com/no/hvorfor-er-jern-viktig-babyen		5
1114	Infant nutrition	Iron deficiency		https://www.stabburetleverpostei.no/blogg/hva-er-anbefalt-daglig-jerninntak/		5
1115	Infant nutrition	Iron deficiency		https://www.minmat.no/helsestasjon/hvorfor-grot-til-spedbarn-article3657-1490.html		3
1116	Infant nutrition	Iron deficiency		https://www.renmat.no/artikler/2019/jern-og-barnemat		6
1117	Infant nutrition	Iron deficiency		https://preglife.no/artikkel/jern-og-andre-vitaminer-og-mineraler		5
1118	Infant nutrition	Iron deficiency		https://www.gjensidige.no/godtforberedt/content/dette-bor-babyen-spise		5
1119	Infant nutrition	Food allergy		https://oslo-universitetssykehus.no/avdelinger/barne-og-ungdomsklinikken/barneavdeling-for-allergi-og-lungesykdommer/kan-matallergi-hos-barn-forebygges		3
1120	Infant nutrition	Food allergy		https://www.med.uio.no/klinmed/forskning/aktuelt/aktuelle-saker/2022/tidlig-introduksjon-av-mat-kan-forebygge-matallergi-hos-barn.html		3
1121	Infant nutrition	Food allergy		https://www.naaf.no/fokusomrader/allergi-og-overfolsomhet/mat-og-matoverfolsomhet/matallergi-og-introduksjon-av-fast-fode/		2
1122	Infant nutrition	Food allergy		https://www.libero.no/barnet-ditt/artikler/baby/matallergi-og-matvareintoleranse-hos-barn/		5
1123	Infant nutrition	Food allergy		https://www.babyverden.no/baby/sykdom-og-symptomer/barn-og-allergi/		5
1124	Infant nutrition	Food allergy		https://www.barebrabarnemat.no/allergener/		7
1125	Infant nutrition	Food allergy		https://forskning.no/barn-og-ungdom-mat-og-helse/slik-kan-barn-unnga-matallergi-ifolge-ny-norsk-studie/2048124		6
1126	Infant nutrition	Food allergy		https://nhi.no/sykdommer/allergi/allergiforebygging/allergiforebygging-hos-spedbarn/?page=3		5
1127	Infant nutrition	Food allergy		https://www.gjensidige.no/godtforberedt/content/stadig-flere-barn-rammes-av-allergi		5
1128	Infant nutrition	Food allergy		https://sykehuset-ostfold.no/nyheter/anbefaler-at-barn-smaker-pa-matvarer-tidlig		3
1129	Infant nutrition	Food allergy		https://www.kk.no/mamma/derfor-bor-du-gi-notter-til-sma-barn/71103602		6
1130	Infant nutrition	Eating difficulties		https://www.enebakk.kommune.no/ernaering.472058.no.html		3
1131	Infant nutrition	Eating difficulties		https://www.libero.no/barnet-ditt/artikler/baby/hvordan-fa-barn-til-a-spise/		5
1132	Infant nutrition	Eating difficulties		https://sunnstart.no/ernaering/mat-til-barnet/tips-til-matglade-barn/		5
1133	Infant nutrition	Eating difficulties		https://www.geitmyra.no/blogg-geitmyra/2021/3/9/mat-og-motorikk		7
1134	Infant nutrition	Eating difficulties		https://www.psykologforeningen.no/foreningen/aktuelt/aktuelt/hvordan-fremme-gode-spisevaner-hos-barn		4
1135	Infant nutrition	Eating difficulties		https://www.kk.no/mamma/slik-kan-barnet-ditt-fa-positive-folelser-rundt-mat/73445882		6
1136	Infant nutrition	Eating difficulties		https://sunnstart.no/ernaering/mat-til-barnet/baby-led-weaning-blw/		5
1137	Infant nutrition	Eating difficulties		https://barnestyrt.com/hva-er-blw-barnestyrt-spising		5
1138	Infant nutrition	Eating difficulties		https://margitvea.no/blogg/barnestyrt-mattilvenning-2/		7
1139	Infant nutrition	Eating difficulties		https://www.barebrabarnemat.no/most-mat-eller-plukkemat/		7
1140	Infant nutrition	Eating difficulties		https://www.ullevalkiropraktor.no/babymat-spise-selv/		5
1141	Infant nutrition	Vegan diet		https://www.plantebasertkosthold.no/blogg-2/2022/4/4/kosthold-og-vekst-hos-barn-det-finnes-ikke-grunnlag-for-advare-mot-et-vegansk-kosthold-i-2022-og-slik-setter-du-sammen-et-sunt-kosthold		7
1142	Infant nutrition	Vegan diet		https://www.helsenorge.no/kosthold-og-ernaring/vegetarisk-kosthold/spedbarn-0-1-ar/		2
1143	Infant nutrition	Vegan diet		https://pan-norway.org/vegetar-vegansk-mat/kostrad-for-barn-plantebasert-vegansk/		5
1144	Infant nutrition	Vegan diet		https://www.vegansamfunnet.no/spedbarn-og-kosttilskudd/		4
1145	Infant nutrition	Vegan diet		https://forskning.no/barn-og-ungdom-mat-og-helse/barn-som-spiser-vegansk-kan-ha-like-sunt-kosthold-som-de-som-spiser-kjott/1916460		6
1146	Infant nutrition	Vegan diet		https://kommunikasjon.ntb.no/pressemelding/veganske-barn-har-normal-vekst-og-vegansk-kosthold-kan-forebygge-fedme-og-hjerte--og-karsykdom-senere-i-livet?publisherId=17847891&releaseId=17921255		6
1147	Infant nutrition	Vegan diet		https://heleneragnhild.com/veganer/		7
1148	Infant nutrition	Vegan diet		https://www.plantebasertkosthold.no/blogg-2/2021/10/15/kosttilskudd-som-br-gis-til-spedbarn-som-har-et-vegansk-kosthold		7
1149	Infant nutrition	Vegan diet		https://veganerutfordringen.no/viktige-kosttilskudd-veganere-gravide-ammende-og-spedbarn		4
1150	Infant nutrition	Vegan diet		https://journalen.oslomet.no/2017/04/vokser-opp-som-veganere		6
1151	Infant nutrition	Vegan diet		https://www.kk.no/mamma/denne-dietten-kan-skade-barnet-ditt/63932437		6
1152	Infant nutrition	Vegetarian diet		https://www.helsenorge.no/kosthold-og-ernaring/vegetarisk-kosthold/spedbarn-0-1-ar/		2
1153	Infant nutrition	Vegetarian diet		https://pan-norway.org/vegetar-vegansk-mat/kostrad-for-barn-plantebasert-vegansk/		5
1154	Infant nutrition	Vegetarian diet		https://www.libero.no/barnet-ditt/artikler/baby/vegetarmat-til-sma-barn/		5
1155	Infant nutrition	Vegetarian diet		https://nhi.no/kosthold/ernaring/vegetarkost-for-barn/?page=2		5
1156	Infant nutrition	Vegetarian diet		https://meatless.no/helse/sma-veggiser/		4
1157	Infant nutrition	Vegetarian diet		https://www.semper.no/barnemat/barn-og-mat/barn-og-vegetarisk-mat		5
1158	Infant nutrition	Vegetarian diet		https://www.hipp.no/barnemat/barnematguiden/ernaeringsguiden/vegetarisk-kosthold/		5
1159	Infant nutrition	Vegetarian diet		https://lisalife.blogg.no/min-baby-skal-bli-vegetarianer.html		7
1160	Infant nutrition	Vegetarian diet		https://veientilhelse.no/et-vegetarisk-kosthold-for-barn-fordeler-og-ulemper/		5
1161	Infant nutrition	Vegetarian diet		https://duermamma.no/er-det-trygt-for-barn-a-folge-et-vegetarisk-kosthold/		5
1162	Infant nutrition	Vegetarian diet		http://www.vegetarlegen.no/news/2016/4/26/vegetarmat-er-bra-for-barn		7
1163	Infant nutrition	Vegetarian diet		https://www.klikk.no/foreldre/barn/mat-til-barn/vegetarmat-til-barn-2546300		5
1164	Subst. misuse breastfeeding	Alcohol		https://www.helsedirektoratet.no/faglige-rad/rad-til-kvinner-som-ammer/alkohol		2
1165	Subst. misuse breastfeeding	Alcohol		https://ammehjelpen.no/alkohol/		4
1166	Subst. misuse breastfeeding	Alcohol		https://nhi.no/familie/barn/amming-og-rusmidler/amming-og-alkohol		5
1167	Subst. misuse breastfeeding	Alcohol		https://avogtil.no/fakta/alkohol-og-amming/		4
1168	Subst. misuse breastfeeding	Alcohol		https://www.ammeklinikken.no/2022/11/16/amming-og-alkohol/		5
1169	Subst. misuse breastfeeding	Alcohol		https://www.babyverden.no/baby/kan-jeg-drikke-alkohol-nar-jeg-ammer/		5
1170	Subst. misuse breastfeeding	Alcohol		https://www.helsenorge.no/spedbarn/spedbarnsmat-og-amming/amming-og-morsmelk/		2
1171	Subst. misuse breastfeeding	Alcohol		https://www.klikk.no/foreldre/baby/amming/amming-og-alkohol-2373010		5
1172	Subst. misuse breastfeeding	Alcohol		https://www.minmat.no/helsestasjon/amming-og-alkohol-article3624-1490.html		6
1173	Subst. misuse breastfeeding	Alcohol		https://spurt.no/amme-etter-et-glass-vin/		5
1174	Subst. misuse breastfeeding	Alcohol		https://www.drinkiq.com/no-no/drinking-and-your-body/how-does-drinking-affect-pregnancy-and-breastfeeding		4
1175	Subst. misuse breastfeeding	Alcohol		https://blogg.forskning.no/forskningno-mamma-blogg/amming-ol-og-forskning/1105439		7
1176	Subst. misuse breastfeeding	Alcohol		https://psykologisk.no/2023/04/alkohol-under-amming-pavirker-barnets-utvikling/		6
1177	Subst. misuse breastfeeding	Alcohol		https://veientilhelse.no/kan-du-drikke-ol-mens-du-ammer/		5
1178	Subst. misuse breastfeeding	Alcohol		https://www.dagensmedisin.no/forskning/ingen-grunn-til-at-ammende-ma-avsta-fra-alkohol/123000		6
1179	Subst. misuse breastfeeding	Alcohol		https://sykepleien.no/meninger/innspill/2016/01/morsmelk-er-alkoholfritt		6
1180	Subst. misuse breastfeeding	Alcohol		https://www.nettavisen.no/professor-agnes-wold-moralisme-amming-alkohol/at-kvinner-ikke-skal-drikke-alkohol-nar-de-ammer-er-100-prosent-moralisme/s/12-95-3423185006		6
1181	Subst. misuse breastfeeding	Alcohol		https://www.helsebiblioteket.no/innhold/nasjonale-faglige-rad/kvinner-som-ammer		1
1182	Subst. misuse breastfeeding	Alcohol		https://www.baerum.kommune.no/globalassets/tjenester/helse-og-omsorg/helsestasjoner/felles-dokumenter/brosjyre-vedrorende-alkohol-og-amming.pdf		3
1183	Subst. misuse breastfeeding	Alcohol		https://preglife.no/artikkel/hva-bor-ammende-vaere-forsiktig-med		5
1184	Subst. misuse breastfeeding	Alcohol		https://www.oblad.no/ammende-kan-drikke-like-mye-alkohol-som-andre/s/5-68-62184		6
1185	Subst. misuse breastfeeding	Alcohol		https://www.bjerkreim.kommune.no/bjerkreim-helsestasjon/_f/p28/idefd8e6c-c5a9-4ceb-861e-47197f1db23b/amming-og-alkohol.pdf		3
1186	Subst. misuse breastfeeding	Alcohol		https://img9.custompublish.com/getfile.php/4225597.2289.bblilzqkm7slbj/Amming+og+alkohol.pdf?return=www.enebakk.kommune.no		3
1187	Subst. misuse breastfeeding	Caffeine		https://www.helsedirektoratet.no/faglige-rad/rad-til-kvinner-som-ammer/nikotin-koffein-og-ammete		2
1188	Subst. misuse breastfeeding	Caffeine		https://www.fhi.no/le/kosthold/koffein-koffeinholdige-drikker/		1
1189	Subst. misuse breastfeeding	Caffeine		https://nhi.no/familie/barn/amming-og-rusmidler/amming-og-koffein		5
1190	Subst. misuse breastfeeding	Caffeine		https://ammehjelpen.no/mat-og-drikke/		4
1191	Subst. misuse breastfeeding	Caffeine		https://www.babyverden.no/familie-2/foreldre/amming-og-kosthold-hva-bor-du-vare-forsiktig-med/		5
1192	Subst. misuse breastfeeding	Caffeine		https://www.klikk.no/foreldre/baby/amming/kaffe-og-amming-2372998		5
1193	Subst. misuse breastfeeding	Caffeine		https://www.medela.no/amming/din-ammereise/amming-hva-skal-jeg-spise		5
1194	Subst. misuse breastfeeding	Caffeine		http://sunnstart.no/ernaering/amming/mors-kosthold/		5
1195	Subst. misuse breastfeeding	Caffeine		https://spurt.no/kaffe-og-amming/		5
1196	Subst. misuse breastfeeding	Caffeine		https://www.melk.no/Kosthold-og-helse/Gravide-og-ammende/Kosthold-for-ammende/Hva-boer-jeg-ikke-spise-naar-jeg-ammer		5
1197	Subst. misuse breastfeeding	Caffeine		https://www.helsebiblioteket.no/innhold/nasjonale-faglige-rad/kvinner-som-ammer		1
1198	Subst. misuse breastfeeding	Caffeine		https://www.klikk.no/foreldre/baby/amming/mat-du-bor-unnga-under-amming-2443502		5
1199	Subst. misuse breastfeeding	Caffeine		https://www.helsedirektoratet.no/brosjyrer/mat-og-maltider-for-spedbarn/Mat%20og%20m%C3%A5ltider%20for%20spedbarn%20-%20bokm%C3%A5l.pdf/_/attachment/inline/146c6783-9be3-4f65-9bf3-2f916ecbee82:63ba14e73cb724846ceccca355668e2c9ddc813a/Mat%20og%20m%C3%A5ltider%20for%20spedbarn%20-%20bokm%C3%A5l.pdf		2
1200	Subst. misuse breastfeeding	Caffeine		https://no.drafare.com/drikker-kaffe-mens-amming/		7
1201	Subst. misuse breastfeeding	Caffeine		http://www.childrenparenting.com/no/general-parenting/day-care/1004017549.html		7
1202	Subst. misuse breastfeeding	Caffeine		https://rodcut.xy-skola.edu.pl/301-kaffe-amming.php		7
1203	Subst. misuse breastfeeding	Caffeine		https://vestliil.no/koffein-under-amming-hvor-mye-du-kan-ta-trygt/		5
1204	Subst. misuse breastfeeding	Caffeine		https://www.nestlebabyandyou.com/no/hva-skal-jeg-spise-nar-jeg-ammer		5
1205	Subst. misuse breastfeeding	Caffeine		https://no.lavozdeecuador.com/articles/parenting/can-you-drink-monster-energy-drinks-when-breastfeeding.html		5
1206	Subst. misuse breastfeeding	Caffeine		https://howtogetrid.techinfus.com/no/mozhno-li-pit-kofe-pri-grudnom-vskarmlivanii/		7
1207	Subst. misuse breastfeeding	Caffeine		https://preglife.no/artikkel/hva-bor-ammende-vaere-forsiktig-med		5
1208	Subst. misuse breastfeeding	Caffeine		https://www.philips.no/c-e/mo/brystpumper-og-pleie/svar-pa-ti-sporsmal-om-amming.html		5
1209	Subst. misuse breastfeeding	Caffeine		https://nb-m.iliveok.com/family/kan-jeg-drikke-kaffe-til-ammende-modre_129139i89199.html		5
1210	Subst. misuse breastfeeding	Caffeine		https://veientilhelse.no/hva-sier-vitenskapen-om-koffein/		5
1211	Subst. misuse breastfeeding	Caffeine		https://kaffe.no/kaffe-under-svangerskapet/		5
1212	Subst. misuse breastfeeding	Caffeine		https://www.babyverden.no/baby/hva-kan-du-spise-nar-du-ammer/		5
1213	Subst. misuse breastfeeding	Smoke		https://www.helsedirektoratet.no/faglige-rad/rad-til-kvinner-som-ammer/nikotin-koffein-og-ammete		2
1214	Subst. misuse breastfeeding	Smoke		https://ammehjelpen.no/nikotin/		4
1215	Subst. misuse breastfeeding	Smoke		https://nhi.no/familie/barn/amming-og-rusmidler/amming-og-royking		5
1216	Subst. misuse breastfeeding	Smoke		https://www.apotek1.no/graviditet/bra-aa-kutte-royken-ved-amming		5
1217	Subst. misuse breastfeeding	Smoke		https://www.helsenorge.no/spedbarn/spedbarnsmat-og-amming/amming-og-morsmelk/#alkohol-tobakk-og-legemidler-ved-amming		5
1218	Subst. misuse breastfeeding	Smoke		https://www.klikk.no/foreldre/baby/amming/snus-og-royk-ved-amming-2373846		5
1219	Subst. misuse breastfeeding	Smoke		https://nhi.no/familie/barn/roykende-modre-forstyrrer-barns-sovnmonster		5
1220	Subst. misuse breastfeeding	Smoke		https://mednorge.com/hvor-skadelig-er-royking-mens-du-ammer		5
1221	Subst. misuse breastfeeding	Smoke		https://www.helsebiblioteket.no/innhold/nasjonale-faglige-rad/kvinner-som-ammer		1
1222	Subst. misuse breastfeeding	Smoke		https://www.libero.no/barnet-ditt/artikler/baby/passiv-royking-og-barn/		5
1223	Subst. misuse breastfeeding	Smoke		https://uit.no/nyheter/artikkel?p_document_id=396873&p_dim=88108		1
1224	Subst. misuse breastfeeding	Smoke		https://enikotin.no/royking-amming/		5
1225	Subst. misuse breastfeeding	Smoke		https://www.nettdoktor.no/graviditet_foedsel/artikler/barsel/ammingroeyking.php		5
1226	Subst. misuse breastfeeding	Smoke		https://www.flaa.kommune.no/innhold-fra-gammel-losning/fla-kommune/helse-og-omsorg/helsestasjon/roykfri-graviditet-1.pdf		3
1227	Subst. misuse breastfeeding	Smoke		https://www.gjesdal.kommune.no/tjenester/barnehage-skole-og-familie/helsestasjonstjenester/helsestasjon/ernaring/amming/		3
1228	Subst. misuse breastfeeding	Smoke		https://nettsidenmin.no/brynehelsestasjon/artikkel/143161		3
1229	Subst. misuse breastfeeding	Smoke		https://www.zonnic.no/slutte-a-royke/slutt-a-royke/		5
1230	Subst. misuse breastfeeding	Smoke		https://sunnstart.no/ernaering/amming/mors-kosthold/		5
1231	Subst. misuse breastfeeding	Smoke		https://no.the-health-site.com/breastfeeding-and-smoking-5793		5
1232	Subst. misuse breastfeeding	Snuff		https://www.helsedirektoratet.no/faglige-rad/rad-til-kvinner-som-ammer/nikotin-koffein-og-ammete		2
1233	Subst. misuse breastfeeding	Snuff		https://ammehjelpen.no/nikotin/		4
1234	Subst. misuse breastfeeding	Snuff		https://www.helsenorge.no/spedbarn/spedbarnsmat-og-amming/amming-og-morsmelk/#alkohol-tobakk-og-legemidler-ved-amming		2
1235	Subst. misuse breastfeeding	Snuff		https://www.klikk.no/foreldre/baby/amming/snus-og-royk-ved-amming-2373846		5
1236	Subst. misuse breastfeeding	Snuff		https://spurt.no/snus-og-amming/		5
1237	Subst. misuse breastfeeding	Snuff		https://www.nettavisen.no/artikkel/snus-skader-spedbarn/s/12-95-380506		6
1238	Subst. misuse breastfeeding	Snuff		https://enikotin.no/royking-amming/		5
1239	Subst. misuse breastfeeding	Snuff		https://www.libero.no/barnet-ditt/artikler/baby/passiv-royking-og-barn/		5
1240	Subst. misuse breastfeeding	Snuff		https://lub.no/om-barnedod/krybbedod/fakta-om-krybbedod/royking-nikotin-og-barnedod/		5
1241	Subst. misuse breastfeeding	Snuff		https://www.gjesdal.kommune.no/tjenester/barnehage-skole-og-familie/helsestasjonstjenester/helsestasjon/ernaring/amming/		3
1242	Subst. misuse breastfeeding	Snuff		https://www.helsebiblioteket.no/innhold/nasjonale-faglige-rad/kvinner-som-ammer		1
1243	Subst. misuse breastfeeding	Snuff		https://sunnstart.no/ernaering/amming/mors-kosthold/		5
1244	Psychoactive subst. misuse	Immediate harms of alcohol		https://rusopplysningen.no/alkohol		4
1245	Psychoactive subst. misuse	Immediate harms of alcohol		https://rusinfo.no/fakta-om-rusmidler/fakta-om-alkohol/		2
1246	Psychoactive subst. misuse	Immediate harms of alcohol		https://sml.snl.no/alkohol_-_rusmiddel		4
1247	Psychoactive subst. misuse	Immediate harms of alcohol		https://rusinfo.no/fakta-om-rusmidler/fakta-om-alkohol/blande-alkohol-rusmidler-legemidler/		2
1248	Psychoactive subst. misuse	Immediate harms of alcohol		https://www.helsenorge.no/alkohol/alkoholens-virkning-pa-kroppen/		2
1249	Psychoactive subst. misuse	Immediate harms of alcohol		https://www.fhi.no/he/folkehelserapporten/levevaner/alkohol-og-andre-rusmiddel--folkehe/?term=		1
1250	Psychoactive subst. misuse	Immediate harms of alcohol		https://www.fhi.no/he/folkehelserapporten/psykisk-helse/rusmiddellidelser/?term=#alkoholbrukslidelser		1
1251	Psychoactive subst. misuse	Immediate harms of alcohol		https://www.oslo-universitetssykehus.no/fag-og-forskning/nasjonale-og-regionale-tjenester/rettsmedisinske-fag/alkohol-og-rusmidler/virkninger-av-alkohol-pa-sentralnervesystemet-og-kroppen-forovrig		3
1252	Psychoactive subst. misuse	Immediate harms of alcohol		https://www.helsenorge.no/alkohol/alkohol-og-helse/		2
1253	Psychoactive subst. misuse	Immediate harms of alcohol		https://www.blakors.no/fagside/ungdom-og-rus/		4
1254	Psychoactive subst. misuse	Immediate harms of alcohol		https://www.blakors.no/fagside/hva-er-alkohol-og-hva-gjor-det-med-kroppen/		4
1255	Psychoactive subst. misuse	Immediate harms of alcohol		https://no.wikipedia.org/wiki/Rus		4
1256	Psychoactive subst. misuse	Immediate harms of alcohol		https://www.oslo-universitetssykehus.no/fag-og-forskning/nasjonale-og-regionale-tjenester/tsb/alkohol/		3
1257	Psychoactive subst. misuse	Immediate harms of alcohol		https://www.fhi.no/le/alkohol/russ-og-rus/		1
1258	Psychoactive subst. misuse	Immediate harms of alcohol		https://www.ung.no/rusmidler/alkohol/2015_Sånn_påvirker_alkohol_kroppen_din.html		2
1259	Psychoactive subst. misuse	Immediate harms of alcohol		https://www.ung.no/rusmidler/alkohol/1616_Fakta_om_alkohol.html		2
1260	Psychoactive subst. misuse	Immediate harms of alcohol		https://www.ung.no/rusmidler/alkohol/1786_Hvorfor_drikker_man.html		2
1261	Psychoactive subst. misuse	Immediate harms of alcohol		https://sml.snl.no/rusmidler		4
1262	Psychoactive subst. misuse	Immediate harms of alcohol		https://psykiskhelse.no/psykiskoppvekst/rammer/rus-og-rammer/		4
1263	Psychoactive subst. misuse	Immediate harms of alcohol		https://rusinfo.no/aktuelt/russeguide/guide-til-deg-som-er-russ/russetid-og-rus/alkohol-og-russefeiring/		2
1264	Psychoactive subst. misuse	Immediate harms of alcohol		https://rusinfo.no/2012/03/brosjyre-om-alkohol/		2
1265	Psychoactive subst. misuse	Immediate harms of alcohol		https://nhi.no/sykdommer/psykisk-helse/alkohol/alkoholens-virkninger		5
1266	Psychoactive subst. misuse	Immediate harms of alcohol		https://www.forskning.no/alkohol-og-narkotika/hva-er-verst-for-helsa-narkotika-alkohol-eller-sigaretter/332123		6
1267	Psychoactive subst. misuse	Immediate harms of alcohol		https://www.ung.no/rusmidler/alkohol/718_Promille_-_hvor_full_blir_du.html		2
1268	Psychoactive subst. misuse	Immediate harms of alcohol		https://rusinfo.no/2013/04/alkohol-37/		2
1269	Psychoactive subst. misuse	Immediate harms of alcohol		https://avogtil.no/fakta/fakta-om-ungdom-og-alkohol/		4
1270	Psychoactive subst. misuse	Immediate harms of alcohol		https://nhi.no/sykdommer/psykisk-helse/alkohol/alkohol-risikosoner		5
1271	Psychoactive subst. misuse	Immediate harms of alcohol		https://www.nettavisen.no/norsk-debatt/vi-trenger-a-bli-opplyst/o/5-95-321129		6
1272	Psychoactive subst. misuse	Immediate harms of alcohol		https://korus.no/vare-fagomrader/fakta-om-alkohol		2
1273	Psychoactive subst. misuse	Immediate harms of alcohol		https://no.wikipedia.org/wiki/Rusmiddel		4
1274	Psychoactive subst. misuse	Immediate harms of alcohol		https://ndla.no/nb/subject:1:6eb22154-3d19-4551-93f5-f137bb5abba8/topic:e6d97e1b-12a8-46eb-9c94-d15c4aa71d4a/topic:1:24b000c7-b096-40ef-8278-e46946dc6cbb/resource:5bdf71aa-ba77-4f59-b73c-57299df889ab		5
1275	Psychoactive subst. misuse	Immediate harms of alcohol		https://www.nettavisen.no/nyheter/innenriks/blir-du-aggressiv-av-vodka-eller-trist-av-rodvin-bare-tull-sier-psykolog/s/12-95-3423466153		6
1276	Psychoactive subst. misuse	Immediate harms of alcohol		https://www.klartale.no/tema/2018/08/27/all-alkohol-skader-deg/		6
1277	Psychoactive subst. misuse	Immediate harms of alcohol		https://rusinfo-1a5ea.kxcdn.com/wp-content/uploads/2023/03/Alkohol_RUS-folder.pdf		2
1278	Psychoactive subst. misuse	Immediate harms of alcohol		https://rusinfo.no/fakta-om-rusmidler/fakta-om-alkohol/virkninger-bivirkniner-alkohol/		2
1279	Psychoactive subst. misuse	Immediate harms of alcohol		https://www.ung.no/rusmidler/alkohol/2195_Hvordan_p%C3%A5virkes_prestasjonene_av_alkohol.html		2
1280	Psychoactive subst. misuse	Immediate harms of alcohol		https://www.helse-bergen.no/nasjonal-kompetansetjeneste-for-sovnsykdommer-sovno/sovn-og-rusmidler		3
1281	Psychoactive subst. misuse	Immediate harms of alcohol		https://nhi.no/sykdommer/psykisk-helse/alkohol/alkoholens-virkninger		5
1282	Psychoactive subst. misuse	Immediate harms of alcohol		https://www.tryggtrafikk.no/kjore/rus-og-helse/slik-pavirker-rus-deg-i-trafikken/		4
1283	Psychoactive subst. misuse	Immediate harms of alcohol		https://avogtil.no/fakta/alkohol-vold-og-kriminalitet/		4
1284	Psychoactive subst. misuse	Immediate harms of alcohol		https://avogtil.no/fakta/angst-depresjon-og-alkohol/		4
1285	Psychoactive subst. misuse	Immediate harms of alcohol		https://avogtil.no/fakta/slik-pavirker-alkohol-fordoyelsen-din/		4
1286	Psychoactive subst. misuse	Immediate harms of alcohol		https://rusinfo.no/trenger_du_hjelp/hjelp-a-slutte-alkohol/		2
1287	Psychoactive subst. misuse	Addiction of alcohol		https://rusopplysningen.no/alkohol		2
1288	Psychoactive subst. misuse	Addiction of alcohol		https://rusinfo.no/fakta-om-rusmidler/fakta-om-alkohol/		2
1289	Psychoactive subst. misuse	Addiction of alcohol		https://sml.snl.no/alkohol_-_rusmiddel		4
1290	Psychoactive subst. misuse	Addiction of alcohol		https://rusinfo.no/fakta-om-rusmidler/fakta-om-alkohol/blande-alkohol-rusmidler-legemidler/		2
1291	Psychoactive subst. misuse	Addiction of alcohol		https://www.helsenorge.no/alkohol/alkoholens-virkning-pa-kroppen/		2
1292	Psychoactive subst. misuse	Addiction of alcohol		https://www.fhi.no/he/folkehelserapporten/levevaner/alkohol-og-andre-rusmiddel--folkehe/?term=		1
1293	Psychoactive subst. misuse	Addiction of alcohol		https://www.fhi.no/he/folkehelserapporten/psykisk-helse/rusmiddellidelser/?term=		1
1294	Psychoactive subst. misuse	Addiction of alcohol		https://www.oslo-universitetssykehus.no/fag-og-forskning/nasjonale-og-regionale-tjenester/rettsmedisinske-fag/alkohol-og-rusmidler/virkninger-av-alkohol-pa-sentralnervesystemet-og-kroppen-forovrig		3
1295	Psychoactive subst. misuse	Addiction of alcohol		https://www.helsenorge.no/alkohol/alkohol-og-helse/		2
1296	Psychoactive subst. misuse	Addiction of alcohol		https://www.blakors.no/fagside/ungdom-og-rus/		4
1297	Psychoactive subst. misuse	Addiction of alcohol		https://www.blakors.no/fagside/hva-er-alkohol-og-hva-gjor-det-med-kroppen/		4
1298	Psychoactive subst. misuse	Addiction of alcohol		https://no.wikipedia.org/wiki/Rus		4
1299	Psychoactive subst. misuse	Addiction of alcohol		https://www.oslo-universitetssykehus.no/fag-og-forskning/nasjonale-og-regionale-tjenester/tsb/alkohol/		3
1300	Psychoactive subst. misuse	Addiction of alcohol		https://www.fhi.no/le/alkohol/russ-og-rus/		1
1301	Psychoactive subst. misuse	Addiction of alcohol		https://www.ung.no/rusmidler/alkohol/2015_S%C3%A5nn_p%C3%A5virker_alkohol_kroppen_din.html		2
1302	Psychoactive subst. misuse	Addiction of alcohol		https://www.ung.no/rusmidler/alkohol/1616_Fakta_om_alkohol.html		2
1303	Psychoactive subst. misuse	Addiction of alcohol		https://www.ung.no/rusmidler/alkohol/1786_Hvorfor_drikker_man.html		2
1304	Psychoactive subst. misuse	Addiction of alcohol		https://www.ung.no/rusmidler/1716_Hvorfor_blir_du_avhengig.html		2
1305	Psychoactive subst. misuse	Addiction of alcohol		https://nhi.no/sykdommer/psykisk-helse/alkohol/alkoholisme-problemet		5
1306	Psychoactive subst. misuse	Addiction of alcohol		https://sml.snl.no/rusmidler		4
1307	Psychoactive subst. misuse	Addiction of alcohol		https://psykiskhelse.no/psykiskoppvekst/rammer/rus-og-rammer/		4
1308	Psychoactive subst. misuse	Addiction of alcohol		https://rusinfo.no/aktuelt/russeguide/guide-til-deg-som-er-russ/russetid-og-rus/alkohol-og-russefeiring/		2
1309	Psychoactive subst. misuse	Addiction of alcohol		https://rusinfo.no/2012/03/brosjyre-om-alkohol/		2
1310	Psychoactive subst. misuse	Addiction of alcohol		https://nhi.no/sykdommer/psykisk-helse/alkohol/alkoholens-virkninger		5
1311	Psychoactive subst. misuse	Addiction of alcohol		https://www.forskning.no/alkohol-og-narkotika/hva-er-verst-for-helsa-narkotika-alkohol-eller-sigaretter/332123		6
1312	Psychoactive subst. misuse	Addiction of alcohol		https://rusinfo-1a5ea.kxcdn.com/wp-content/uploads/2023/03/Alkohol_RUS-folder.pdf		2
1313	Psychoactive subst. misuse	Addiction of alcohol		https://www.ung.no/rusmidler/alkohol/718_Promille_-_hvor_full_blir_du.html		2
1314	Psychoactive subst. misuse	Addiction of alcohol		https://www.ung.no/oss/6cGgN7Zxt5nnQIThcAlZ8q		2
1315	Psychoactive subst. misuse	Addiction of alcohol		https://rusinfo.no/2013/04/alkohol-37/		2
1316	Psychoactive subst. misuse	Addiction of alcohol		https://avogtil.no/fakta/fakta-om-ungdom-og-alkohol/		4
1317	Psychoactive subst. misuse	Addiction of alcohol		https://nhi.no/sykdommer/psykisk-helse/alkohol/alkohol-risikosoner		5
1318	Psychoactive subst. misuse	Addiction of alcohol		https://www.vestfoldfylke.no/no/skoler/horten-vgs/meny/elev-ved-horten-vgs/elevtjenester/har-du-utfordringer-og-trenger-hjelp/for-deg-som-er-ungdom-i-oppfolgingstjenesten/Alkohol/		3
1319	Psychoactive subst. misuse	Addiction of alcohol		https://www.nettavisen.no/norsk-debatt/vi-trenger-a-bli-opplyst/o/5-95-321129		6
1320	Psychoactive subst. misuse	Addiction of alcohol		https://akan.no/alkohol/		5
1321	Psychoactive subst. misuse	Addiction of alcohol		https://korus.no/vare-fagomrader/fakta-om-alkohol		2
1322	Psychoactive subst. misuse	Addiction of alcohol		https://no.wikipedia.org/wiki/Rusmiddel		4
1323	Psychoactive subst. misuse	Addiction of alcohol		https://psykologisk.no/2020/12/hvem-som-er-sarbar-for-a-miste-kontrollen-er-ikke-alltid-sa-lett-a-vite-pa-forhand/		6
1324	Psychoactive subst. misuse	Addiction of alcohol		https://ndla.no/nb/subject:1:6eb22154-3d19-4551-93f5-f137bb5abba8/topic:e6d97e1b-12a8-46eb-9c94-d15c4aa71d4a/topic:1:24b000c7-b096-40ef-8278-e46946dc6cbb/resource:5bdf71aa-ba77-4f59-b73c-57299df889ab		5
1325	Psychoactive subst. misuse	Addiction of alcohol		https://www.nettavisen.no/nyheter/innenriks/blir-du-aggressiv-av-vodka-eller-trist-av-rodvin-bare-tull-sier-psykolog/s/12-95-3423466153		6
1326	Psychoactive subst. misuse	Addiction of alcohol		https://www.fmr.no/utvikling-og-opprettholdelse-av-rusmiddelavhengighet.4905226-182881.html		4
1327	Psychoactive subst. misuse	Addiction of alcohol		https://www.klartale.no/tema/2018/08/27/all-alkohol-skader-deg/		6
1328	Psychoactive subst. misuse	Addiction of alcohol		https://www.aftenposten.no/article/ap-3EngPv.html?mon_ref=retriever-info.com		6
1329	Psychoactive subst. misuse	Addiction of alcohol		https://rusinfo.no/fakta-om-rusmidler/fakta-om-alkohol/virkninger-bivirkniner-alkohol/		2
1330	Psychoactive subst. misuse	Addiction of alcohol		https://avogtil.no/fakta/hvor-mye-alkohol-er-skadelig/		4
1331	Psychoactive subst. misuse	Addiction of alcohol		https://rusinfo.no/trenger_du_hjelp/hjelp-a-slutte-alkohol/		2
1332	Psychoactive subst. misuse	Long-term harms of cannabis		https://rusopplysningen.no/alkohol		4
1333	Psychoactive subst. misuse	Long-term harms of cannabis		https://rusinfo.no/fakta-om-rusmidler/fakta-om-alkohol/		2
1334	Psychoactive subst. misuse	Long-term harms of cannabis		https://sml.snl.no/alkohol_-_rusmiddel		4
1335	Psychoactive subst. misuse	Long-term harms of cannabis		https://rusinfo.no/fakta-om-rusmidler/fakta-om-alkohol/blande-alkohol-rusmidler-legemidler/		2
1336	Psychoactive subst. misuse	Long-term harms of cannabis		https://www.helsenorge.no/alkohol/alkoholens-virkning-pa-kroppen/		2
1337	Psychoactive subst. misuse	Long-term harms of cannabis		https://www.fhi.no/he/folkehelserapporten/levevaner/alkohol-og-andre-rusmiddel--folkehe/?term=		1
1338	Psychoactive subst. misuse	Long-term harms of cannabis		https://www.fhi.no/he/folkehelserapporten/psykisk-helse/rusmiddellidelser/?term=#alkoholbrukslidelser		1
1339	Psychoactive subst. misuse	Long-term harms of cannabis		https://www.oslo-universitetssykehus.no/fag-og-forskning/nasjonale-og-regionale-tjenester/rettsmedisinske-fag/alkohol-og-rusmidler/virkninger-av-alkohol-pa-sentralnervesystemet-og-kroppen-forovrig		3
1340	Psychoactive subst. misuse	Long-term harms of cannabis		https://www.helsenorge.no/alkohol/alkohol-og-helse/		2
1341	Psychoactive subst. misuse	Long-term harms of cannabis		https://www.blakors.no/fagside/ungdom-og-rus/		4
1342	Psychoactive subst. misuse	Long-term harms of cannabis		https://www.blakors.no/fagside/hva-er-alkohol-og-hva-gjor-det-med-kroppen/		4
1343	Psychoactive subst. misuse	Long-term harms of cannabis		https://no.wikipedia.org/wiki/Rus		4
1344	Psychoactive subst. misuse	Long-term harms of cannabis		https://www.oslo-universitetssykehus.no/fag-og-forskning/nasjonale-og-regionale-tjenester/tsb/alkohol/		3
1345	Psychoactive subst. misuse	Long-term harms of cannabis		https://www.fhi.no/le/alkohol/russ-og-rus/		1
1346	Psychoactive subst. misuse	Long-term harms of cannabis		https://www.ung.no/rusmidler/alkohol/2015_Sånn_påvirker_alkohol_kroppen_din.html		2
1347	Psychoactive subst. misuse	Long-term harms of cannabis		https://www.ung.no/rusmidler/alkohol/1616_Fakta_om_alkohol.html		2
1348	Psychoactive subst. misuse	Long-term harms of cannabis		https://www.ung.no/rusmidler/alkohol/1786_Hvorfor_drikker_man.html		2
1349	Psychoactive subst. misuse	Long-term harms of cannabis		https://sml.snl.no/rusmidler		4
1350	Psychoactive subst. misuse	Long-term harms of cannabis		https://psykiskhelse.no/psykiskoppvekst/rammer/rus-og-rammer/		4
1351	Psychoactive subst. misuse	Long-term harms of cannabis		https://rusinfo.no/aktuelt/russeguide/guide-til-deg-som-er-russ/russetid-og-rus/alkohol-og-russefeiring/		2
1352	Psychoactive subst. misuse	Long-term harms of cannabis		https://rusinfo.no/2012/03/brosjyre-om-alkohol/		2
1353	Psychoactive subst. misuse	Long-term harms of cannabis		https://nhi.no/sykdommer/psykisk-helse/alkohol/alkoholens-virkninger		5
1354	Psychoactive subst. misuse	Long-term harms of cannabis		https://www.forskning.no/alkohol-og-narkotika/hva-er-verst-for-helsa-narkotika-alkohol-eller-sigaretter/332123		6
1355	Psychoactive subst. misuse	Long-term harms of cannabis		https://www.ung.no/rusmidler/alkohol/718_Promille_-_hvor_full_blir_du.html		2
1356	Psychoactive subst. misuse	Long-term harms of cannabis		https://rusinfo.no/2013/04/alkohol-37/		2
1357	Psychoactive subst. misuse	Long-term harms of cannabis		https://avogtil.no/fakta/fakta-om-ungdom-og-alkohol/		4
1358	Psychoactive subst. misuse	Long-term harms of cannabis		https://nhi.no/sykdommer/psykisk-helse/alkohol/alkohol-risikosoner		5
1359	Psychoactive subst. misuse	Long-term harms of cannabis		https://www.nettavisen.no/norsk-debatt/vi-trenger-a-bli-opplyst/o/5-95-321129		6
1360	Psychoactive subst. misuse	Long-term harms of cannabis		https://korus.no/vare-fagomrader/fakta-om-alkohol		2
1361	Psychoactive subst. misuse	Long-term harms of cannabis		https://no.wikipedia.org/wiki/Rusmiddel		4
1362	Psychoactive subst. misuse	Long-term harms of cannabis		https://ndla.no/nb/subject:1:6eb22154-3d19-4551-93f5-f137bb5abba8/topic:e6d97e1b-12a8-46eb-9c94-d15c4aa71d4a/topic:1:24b000c7-b096-40ef-8278-e46946dc6cbb/resource:5bdf71aa-ba77-4f59-b73c-57299df889ab		5
1363	Psychoactive subst. misuse	Long-term harms of cannabis		https://www.klartale.no/tema/2018/08/27/all-alkohol-skader-deg/		6
1364	Psychoactive subst. misuse	Long-term harms of cannabis		https://rusinfo-1a5ea.kxcdn.com/wp-content/uploads/2023/03/Alkohol_RUS-folder.pdf		2
1365	Psychoactive subst. misuse	Long-term harms of cannabis		https://rusinfo.no/fakta-om-rusmidler/fakta-om-alkohol/virkninger-bivirkniner-alkohol/		2
1366	Psychoactive subst. misuse	Long-term harms of cannabis		https://nhi.no/sykdommer/kreft/vis-kreftvett/var-forsiktig-med-alkohol		5
1367	Psychoactive subst. misuse	Long-term harms of cannabis		https://avogtil.no/fakta/alkohol-og-demens/		4
1368	Psychoactive subst. misuse	Long-term harms of cannabis		https://avogtil.no/fakta/alkohol-og-leversykdom/		4
1369	Psychoactive subst. misuse	Long-term harms of cannabis		https://avogtil.no/fakta/hvordan-pavirkes-hjertet-av-alkoholen/		4
1370	Psychoactive subst. misuse	Long-term harms of cannabis		https://avogtil.no/fakta/dette-er-sammenhengen-mellom-alkohol-brystkreft-og-tarmkreft/		4
1371	Psychoactive subst. misuse	Long-term harms of cannabis		https://rusinfo.no/trenger_du_hjelp/hjelp-a-slutte-alkohol/		2
1372	Psychoactive subst. misuse	Immediate harms of cannabis		https://rusopplysningen.no/cannabis		4
1373	Psychoactive subst. misuse	Immediate harms of cannabis		https://www.helsenorge.no/rus-og-avhengighet/cannabis/		2
1374	Psychoactive subst. misuse	Immediate harms of cannabis		https://rusinfo.no/fakta-om-rusmidler/fakta-om-cannabis/virkninger-bivirkninger-cannabisbruk/		2
1375	Psychoactive subst. misuse	Immediate harms of cannabis		https://rusinfo.no/fakta-om-rusmidler/fakta-om-cannabis/brosjyre-om-cannabis/		4
1376	Psychoactive subst. misuse	Immediate harms of cannabis		https://sml.snl.no/cannabis		4
1377	Psychoactive subst. misuse	Immediate harms of cannabis		https://nhi.no/psykisk-helse/rus-og-avhengighet/narkotiske-stoffer/cannabis-hasjisj-marihuana		5
1378	Psychoactive subst. misuse	Immediate harms of cannabis		https://no.wikipedia.org/wiki/Cannabis_(rusmiddel)		4
1379	Psychoactive subst. misuse	Immediate harms of cannabis		https://www.ung.no/rusmidler/1475_Cannabis_–_hva_er_hasj_og_marihuana.html		2
1380	Psychoactive subst. misuse	Immediate harms of cannabis		https://www.blakors.no/fagside/hva-er-cannabis/		4
1381	Psychoactive subst. misuse	Immediate harms of cannabis		https://www.blakors.no/fagside/illegale-rusmidler/		4
1382	Psychoactive subst. misuse	Immediate harms of cannabis		https://www.weedensenteret.no/		2
1383	Psychoactive subst. misuse	Immediate harms of cannabis		https://normalnorge.no/om-hasj-og-marijuana/		4
1384	Psychoactive subst. misuse	Immediate harms of cannabis		https://www.umn.no/cannabis		4
1385	Psychoactive subst. misuse	Immediate harms of cannabis		https://lommelegen.dagbladet.no/rusmidler/artikkel/cannabis-hasj-og-marihuana/70858299		5
1386	Psychoactive subst. misuse	Immediate harms of cannabis		https://studenttorget.no/index.php?show=7062&expand=7062&artikkelid=20836		5
1387	Psychoactive subst. misuse	Immediate harms of cannabis		https://p3.no/hva-gjor-egentlig-de-forskjellige-rusmidlene/		6
1388	Psychoactive subst. misuse	Immediate harms of cannabis		https://www.oslo-universitetssykehus.no/fag-og-forskning/nasjonale-og-regionale-tjenester/tsb/cannabis		3
1389	Psychoactive subst. misuse	Immediate harms of cannabis		https://www.laosssnakkeom.no/article/cannabis/		4
1390	Psychoactive subst. misuse	Immediate harms of cannabis		https://www.med.uio.no/klinmed/forskning/sentre/seraf/aktuelt/aktuelle-saker/2014/nedlastninger/skadevirkninger-av-cannabis.pdf		3
1391	Psychoactive subst. misuse	Immediate harms of cannabis		https://www.fmr.no/cannabis-biologiske-virkninger.72704-139449.html		4
1392	Psychoactive subst. misuse	Immediate harms of cannabis		https://psykologisk.no/2019/08/hvordan-pavirkes-vi-av-cannabis/		6
1393	Psychoactive subst. misuse	Immediate harms of cannabis		https://korus.no/v%C3%A5re-fagomr%C3%A5der/fakta-om-cannabis		2
1394	Psychoactive subst. misuse	Immediate harms of cannabis		https://sml.snl.no/THC		4
1395	Psychoactive subst. misuse	Immediate harms of cannabis		https://www.blakors.no/fagside/ungdom-og-rus/		4
1396	Psychoactive subst. misuse	Immediate harms of cannabis		https://www.forebygging.no/Kronikker/2023/finnes-det-mer-enn-medisinske-svar-pa-hvor-farlig-cannabis-er/		6
1397	Psychoactive subst. misuse	Immediate harms of cannabis		https://www.nettavisen.no/norsk-debatt/dette-er-hvorfor-rusbruk-ikke-bor-normaliseres/o/5-95-350095		6
1398	Psychoactive subst. misuse	Immediate harms of cannabis		https://sol.no/nyheter/hva-er-cannabis/73847687		6
1399	Psychoactive subst. misuse	Immediate harms of cannabis		https://www.budstikka.no/rus/skole/narkotika/slik-pavirker-marihuana/s/5-55-52757		6
1400	Psychoactive subst. misuse	Immediate harms of cannabis		https://rusinfo.no/2007/10/hasj-marihuana-qbrq-og-weed/		2
1401	Psychoactive subst. misuse	Immediate harms of cannabis		https://www.helse-bergen.no/nasjonal-kompetansetjeneste-for-sovnsykdommer-sovno/sovn-og-rusmidler		3
1402	Psychoactive subst. misuse	Immediate harms of cannabis		https://rop.no/aktuelt/dobbelt-sa-mange-far-psykose-etter-bruk-av-cannabis/		3
1403	Psychoactive subst. misuse	Immediate harms of cannabis		https://www.forskning.no/alkohol-og-narkotika-psykiske-lidelser-psykologi/hver-fjerde-som-har-hatt-cannabis-utlost-psykose-far-schizofreni/2203073		6
1404	Psychoactive subst. misuse	Immediate harms of cannabis		https://www.psykose-bipolar.no/psykoselidelse/rusutlost-psykose/		3
1405	Psychoactive subst. misuse	Immediate harms of cannabis		https://www.testhelsen.no/butikk/hurtigtester/narkotikatester-1/fakta-informasjon-om-narkotika		5
1406	Psychoactive subst. misuse	Addiction of cannabis		https://rusopplysningen.no/cannabis		4
1407	Psychoactive subst. misuse	Addiction of cannabis		https://www.helsenorge.no/rus-og-avhengighet/cannabis/		2
1408	Psychoactive subst. misuse	Addiction of cannabis		https://rusinfo.no/fakta-om-rusmidler/fakta-om-cannabis/virkninger-bivirkninger-cannabisbruk/		2
1409	Psychoactive subst. misuse	Addiction of cannabis		https://rusinfo.no/fakta-om-rusmidler/fakta-om-cannabis/brosjyre-om-cannabis/		2
1410	Psychoactive subst. misuse	Addiction of cannabis		https://sml.snl.no/cannabis		4
1411	Psychoactive subst. misuse	Addiction of cannabis		https://nhi.no/psykisk-helse/rus-og-avhengighet/narkotiske-stoffer/cannabis-hasjisj-marihuana?page=all		5
1412	Psychoactive subst. misuse	Addiction of cannabis		https://no.wikipedia.org/wiki/Cannabis_(rusmiddel)		4
1413	Psychoactive subst. misuse	Addiction of cannabis		https://www.ung.no/rusmidler/1475_Cannabis_%E2%80%93_hva_er_hasj_og_marihuana.html		2
1414	Psychoactive subst. misuse	Addiction of cannabis		https://www.blakors.no/fagside/hva-er-cannabis/		4
1415	Psychoactive subst. misuse	Addiction of cannabis		https://www.blakors.no/fagside/illegale-rusmidler/		4
1416	Psychoactive subst. misuse	Addiction of cannabis		https://www.weedensenteret.no/#		2
1417	Psychoactive subst. misuse	Addiction of cannabis		https://normalnorge.no/om-hasj-og-marijuana/		4
1418	Psychoactive subst. misuse	Addiction of cannabis		https://www.umn.no/cannabis		4
1419	Psychoactive subst. misuse	Addiction of cannabis		https://www.lommelegen.no/rusmidler/artikkel/cannabis-hasj-og-marihuana/70858299		5
1420	Psychoactive subst. misuse	Addiction of cannabis		https://studenttorget.no/index.php?show=7062&expand=7062&artikkelid=20836		5
1421	Psychoactive subst. misuse	Addiction of cannabis		https://p3.no/hva-gjor-egentlig-de-forskjellige-rusmidlene/		6
1422	Psychoactive subst. misuse	Addiction of cannabis		https://www.oslo-universitetssykehus.no/fag-og-forskning/nasjonale-og-regionale-tjenester/tsb/cannabis		3
1423	Psychoactive subst. misuse	Addiction of cannabis		https://www.laosssnakkeom.no/article/cannabis/		4
1424	Psychoactive subst. misuse	Addiction of cannabis		https://www.med.uio.no/klinmed/forskning/sentre/seraf/aktuelt/aktuelle-saker/2014/nedlastninger/skadevirkninger-av-cannabis.pdf		3
1425	Psychoactive subst. misuse	Addiction of cannabis		https://www.fmr.no/cannabis-biologiske-virkninger.72704-139449.html		4
1426	Psychoactive subst. misuse	Addiction of cannabis		https://psykologisk.no/2019/08/hvordan-pavirkes-vi-av-cannabis/		6
1427	Psychoactive subst. misuse	Addiction of cannabis		https://korus.no/v%C3%A5re-fagomr%C3%A5der/fakta-om-cannabis		2
1428	Psychoactive subst. misuse	Addiction of cannabis		https://sml.snl.no/THC		4
1429	Psychoactive subst. misuse	Addiction of cannabis		https://www.blakors.no/fagside/ungdom-og-rus/		4
1430	Psychoactive subst. misuse	Addiction of cannabis		https://www.forebygging.no/Kronikker/2023/finnes-det-mer-enn-medisinske-svar-pa-hvor-farlig-cannabis-er/		6
1431	Psychoactive subst. misuse	Addiction of cannabis		https://www.nettavisen.no/norsk-debatt/dette-er-hvorfor-rusbruk-ikke-bor-normaliseres/o/5-95-350095		6
1432	Psychoactive subst. misuse	Addiction of cannabis		https://sol.no/nyheter/hva-er-cannabis/73847687		6
1433	Psychoactive subst. misuse	Addiction of cannabis		https://www.budstikka.no/rus/skole/narkotika/slik-pavirker-marihuana/s/5-55-52757		6
1434	Psychoactive subst. misuse	Addiction of cannabis		https://rusinfo.no/2007/10/hasj-marihuana-qbrq-og-weed/		2
1435	Psychoactive subst. misuse	Addiction of cannabis		https://www.testhelsen.no/butikk/hurtigtester/narkotikatester-1/fakta-informasjon-om-narkotika		5
1436	Psychoactive subst. misuse	Long-term harms of cannabis		https://rusopplysningen.no/cannabis		4
1437	Psychoactive subst. misuse	Long-term harms of cannabis		https://www.helsenorge.no/rus-og-avhengighet/cannabis/		2
1438	Psychoactive subst. misuse	Long-term harms of cannabis		https://rusinfo.no/fakta-om-rusmidler/fakta-om-cannabis/virkninger-bivirkninger-cannabisbruk/		2
1439	Psychoactive subst. misuse	Long-term harms of cannabis		https://rusinfo.no/fakta-om-rusmidler/fakta-om-cannabis/brosjyre-om-cannabis/		2
1440	Psychoactive subst. misuse	Long-term harms of cannabis		https://sml.snl.no/cannabis		4
1441	Psychoactive subst. misuse	Long-term harms of cannabis		https://nhi.no/psykisk-helse/rus-og-avhengighet/narkotiske-stoffer/cannabis-hasjisj-marihuana		5
1442	Psychoactive subst. misuse	Long-term harms of cannabis		https://no.wikipedia.org/wiki/Cannabis_(rusmiddel)		4
1443	Psychoactive subst. misuse	Long-term harms of cannabis		https://www.ung.no/rusmidler/1475_Cannabis_–_hva_er_hasj_og_marihuana.html		2
1444	Psychoactive subst. misuse	Long-term harms of cannabis		https://www.blakors.no/fagside/hva-er-cannabis/		4
1445	Psychoactive subst. misuse	Long-term harms of cannabis		https://www.blakors.no/fagside/illegale-rusmidler/		4
1446	Psychoactive subst. misuse	Long-term harms of cannabis		https://www.weedensenteret.no/		2
1447	Psychoactive subst. misuse	Long-term harms of cannabis		https://normalnorge.no/om-hasj-og-marijuana/		4
1448	Psychoactive subst. misuse	Long-term harms of cannabis		https://www.umn.no/cannabis		4
1449	Psychoactive subst. misuse	Long-term harms of cannabis		https://lommelegen.dagbladet.no/rusmidler/artikkel/cannabis-hasj-og-marihuana/70858299		5
1450	Psychoactive subst. misuse	Long-term harms of cannabis		https://studenttorget.no/index.php?show=7062&expand=7062&artikkelid=20836		5
1451	Psychoactive subst. misuse	Long-term harms of cannabis		https://p3.no/hva-gjor-egentlig-de-forskjellige-rusmidlene/		6
1452	Psychoactive subst. misuse	Long-term harms of cannabis		https://www.oslo-universitetssykehus.no/fag-og-forskning/nasjonale-og-regionale-tjenester/tsb/cannabis		3
1453	Psychoactive subst. misuse	Long-term harms of cannabis		https://www.laosssnakkeom.no/article/cannabis/		4
1454	Psychoactive subst. misuse	Long-term harms of cannabis		https://www.med.uio.no/klinmed/forskning/sentre/seraf/aktuelt/aktuelle-saker/2014/nedlastninger/skadevirkninger-av-cannabis.pdf		3
1455	Psychoactive subst. misuse	Long-term harms of cannabis		https://www.fmr.no/cannabis-biologiske-virkninger.72704-139449.html		4
1456	Psychoactive subst. misuse	Long-term harms of cannabis		https://psykologisk.no/2019/08/hvordan-pavirkes-vi-av-cannabis/		6
1457	Psychoactive subst. misuse	Long-term harms of cannabis		https://korus.no/v%C3%A5re-fagomr%C3%A5der/fakta-om-cannabis		2
1458	Psychoactive subst. misuse	Long-term harms of cannabis		https://sml.snl.no/THC		4
1459	Psychoactive subst. misuse	Long-term harms of cannabis		https://www.blakors.no/fagside/ungdom-og-rus/		4
1460	Psychoactive subst. misuse	Long-term harms of cannabis		https://www.forebygging.no/Kronikker/2023/finnes-det-mer-enn-medisinske-svar-pa-hvor-farlig-cannabis-er/		4
1461	Psychoactive subst. misuse	Long-term harms of cannabis		https://www.nettavisen.no/norsk-debatt/dette-er-hvorfor-rusbruk-ikke-bor-normaliseres/o/5-95-350095		6
1462	Psychoactive subst. misuse	Long-term harms of cannabis		https://sol.no/nyheter/hva-er-cannabis/73847687		6
1463	Psychoactive subst. misuse	Long-term harms of cannabis		https://www.budstikka.no/rus/skole/narkotika/slik-pavirker-marihuana/s/5-55-52757		6
1464	Psychoactive subst. misuse	Long-term harms of cannabis		https://rusinfo.no/2007/10/hasj-marihuana-qbrq-og-weed/		2
1465	Psychoactive subst. misuse	Long-term harms of cannabis		https://www.testhelsen.no/butikk/hurtigtester/narkotikatester-1/fakta-informasjon-om-narkotika		5
1466	Psychoactive subst. misuse	Immediate harms of cocaine		https://rusopplysningen.no/kokain		4
1467	Psychoactive subst. misuse	Immediate harms of cocaine		https://rusinfo.no/fakta-om-rusmidler/fakta-om-kokain/virkninger-bivirkninger-kokain/		2
1468	Psychoactive subst. misuse	Immediate harms of cocaine		https://sml.snl.no/kokain		4
1469	Psychoactive subst. misuse	Immediate harms of cocaine		https://www.blakors.no/fagside/hva-er-kokain/		4
1470	Psychoactive subst. misuse	Immediate harms of cocaine		https://nhi.no/psykisk-helse/rus-og-avhengighet/narkotiske-stoffer/kokain-og-crack		5
1471	Psychoactive subst. misuse	Immediate harms of cocaine		https://www.ung.no/rusmidler/2543_Kokain.html		2
1472	Psychoactive subst. misuse	Immediate harms of cocaine		https://www.fmr.no/index.php?id=75779		4
1473	Psychoactive subst. misuse	Immediate harms of cocaine		https://www.med.uio.no/klinmed/forskning/sentre/seraf/aktuelt/aktuelle-saker/2023/okning-i-kokainbruk-blant-unge-i-nyhetene.html		3
1474	Psychoactive subst. misuse	Immediate harms of cocaine		https://www.med.uio.no/om/aktuelt/blogg/2023/oker-bruken-av-kokain-i-norge.html		3
1475	Psychoactive subst. misuse	Immediate harms of cocaine		https://lommelegen.dagbladet.no/rusmidler/artikkel/kokain/69117410		5
1476	Psychoactive subst. misuse	Immediate harms of cocaine		https://www.oslo-universitetssykehus.no/fag-og-forskning/nasjonale-og-regionale-tjenester/tsb/kokain		3
1477	Psychoactive subst. misuse	Immediate harms of cocaine		https://korus.no/våre-fagområder/fakta-om-kokain		2
1478	Psychoactive subst. misuse	Immediate harms of cocaine		https://no.wikipedia.org/wiki/Kokain		4
1479	Psychoactive subst. misuse	Immediate harms of cocaine		https://www.rus.no/aktuelt/advarer-mot-farlig-smitteeffekt		4
1480	Psychoactive subst. misuse	Immediate harms of cocaine		https://www.forskning.no/alkohol-og-narkotika/to-ting-har-endret-seg-med-narkotika-bruken-i-norge/2193491		6
1481	Psychoactive subst. misuse	Immediate harms of cocaine		https://www.laosssnakkeom.no/article/hva-er-kokain/		4
1482	Psychoactive subst. misuse	Immediate harms of cocaine		https://www.helseutvalget.no/kunnskap/kokain		4
1483	Psychoactive subst. misuse	Immediate harms of cocaine		https://p3.no/hva-gjor-egentlig-de-forskjellige-rusmidlene/		6
1484	Psychoactive subst. misuse	Immediate harms of cocaine		https://terapivakten.no/2018/07/17/kokain-kan-avhengighet-behandles/		5
1485	Psychoactive subst. misuse	Immediate harms of cocaine		https://www.testhelsen.no/butikk/hurtigtester/narkotikatester-1/fakta-informasjon-om-narkotika		5
1486	Psychoactive subst. misuse	Immediate harms of cocaine		https://rusinfo.no/fakta-om-rusmidler/fakta-om-kokain/		2
1487	Psychoactive subst. misuse	Immediate harms of cocaine		https://rusinfo.no/fakta-om-rusmidler/fakta-om-kokain/brosjyre-om-kokain/		2
1488	Psychoactive subst. misuse	Immediate harms of cocaine		https://rusinfo.no/aktuelt/russeguide/guide-til-deg-som-er-russ/russetid-og-rus/kokain-og-russefeiring/		2
1489	Psychoactive subst. misuse	Immediate harms of cocaine		https://rusinfo.no/fakta-om-rusmidler/fakta-om-kokain/kokain-kombinasjon-rusmidler-legemidler/		2
1490	Psychoactive subst. misuse	Immediate harms of cocaine		https://www.aftenposten.no/meninger/kronikk/i/rlmwjK/det-du-ikke-vil-vite-om-kokain		6
1491	Psychoactive subst. misuse	Immediate harms of cocaine		https://www.nettavisen.no/artikkel/vil-du-se-slik-ut/s/12-95-1074759		6
1492	Psychoactive subst. misuse	Immediate harms of cocaine		https://nhi.no/psykisk-helse/rus-og-avhengighet/kokainbruk-og-slagrisiko		5
1493	Psychoactive subst. misuse	Addiction of cocaine		https://rusopplysningen.no/kokain		4
1494	Psychoactive subst. misuse	Addiction of cocaine		https://rusinfo.no/fakta-om-rusmidler/fakta-om-kokain/virkninger-bivirkninger-kokain/		2
1495	Psychoactive subst. misuse	Addiction of cocaine		https://sml.snl.no/kokain		4
1496	Psychoactive subst. misuse	Addiction of cocaine		https://www.blakors.no/fagside/hva-er-kokain/		4
1497	Psychoactive subst. misuse	Addiction of cocaine		https://nhi.no/psykisk-helse/rus-og-avhengighet/narkotiske-stoffer/kokain-og-crack		5
1498	Psychoactive subst. misuse	Addiction of cocaine		https://www.ung.no/rusmidler/2543_Kokain.html		2
1499	Psychoactive subst. misuse	Addiction of cocaine		https://www.fmr.no/index.php?id=75779		4
1500	Psychoactive subst. misuse	Addiction of cocaine		https://www.med.uio.no/klinmed/forskning/sentre/seraf/aktuelt/aktuelle-saker/2023/okning-i-kokainbruk-blant-unge-i-nyhetene.html		3
1501	Psychoactive subst. misuse	Addiction of cocaine		https://www.med.uio.no/om/aktuelt/blogg/2023/oker-bruken-av-kokain-i-norge.html		3
1502	Psychoactive subst. misuse	Addiction of cocaine		https://www.lommelegen.no/rusmidler/artikkel/kokain/69117410		5
1503	Psychoactive subst. misuse	Addiction of cocaine		https://www.oslo-universitetssykehus.no/fag-og-forskning/nasjonale-og-regionale-tjenester/tsb/kokain		5
1504	Psychoactive subst. misuse	Addiction of cocaine		https://korus.no/v%C3%A5re-fagomr%C3%A5der/fakta-om-kokain		2
1505	Psychoactive subst. misuse	Addiction of cocaine		https://no.wikipedia.org/wiki/Kokain		4
1506	Psychoactive subst. misuse	Addiction of cocaine		https://www.rus.no/aktuelt/advarer-mot-farlig-smitteeffekt		4
1507	Psychoactive subst. misuse	Addiction of cocaine		https://www.forskning.no/alkohol-og-narkotika/to-ting-har-endret-seg-med-narkotika-bruken-i-norge/2193491		6
1508	Psychoactive subst. misuse	Addiction of cocaine		https://www.laosssnakkeom.no/article/hva-er-kokain/		4
1509	Psychoactive subst. misuse	Addiction of cocaine		https://www.helseutvalget.no/kunnskap/kokain		4
1510	Psychoactive subst. misuse	Addiction of cocaine		https://p3.no/hva-gjor-egentlig-de-forskjellige-rusmidlene/		6
1511	Psychoactive subst. misuse	Addiction of cocaine		https://terapivakten.no/2018/07/17/kokain-kan-avhengighet-behandles/		5
1512	Psychoactive subst. misuse	Addiction of cocaine		https://www.testhelsen.no/butikk/hurtigtester/narkotikatester-1/fakta-informasjon-om-narkotika		5
1513	Psychoactive subst. misuse	Addiction of cocaine		https://rusinfo.no/fakta-om-rusmidler/fakta-om-kokain/		2
1514	Psychoactive subst. misuse	Addiction of cocaine		https://rusinfo.no/fakta-om-rusmidler/fakta-om-kokain/brosjyre-om-kokain/		2
1515	Psychoactive subst. misuse	Addiction of cocaine		https://rusinfo.no/aktuelt/russeguide/guide-til-deg-som-er-russ/russetid-og-rus/kokain-og-russefeiring/		2
1516	Psychoactive subst. misuse	Addiction of cocaine		https://rusinfo.no/fakta-om-rusmidler/fakta-om-kokain/kokain-kombinasjon-rusmidler-legemidler/		2
1517	Psychoactive subst. misuse	Addiction of cocaine		https://www.aftenposten.no/meninger/kronikk/i/rlmwjK/det-du-ikke-vil-vite-om-kokain		6
1518	Psychoactive subst. misuse	Addiction of cocaine		https://www.nettavisen.no/artikkel/vil-du-se-slik-ut/s/12-95-1074759		6
1519	Psychoactive subst. misuse	Long-term harms of cocaine		https://rusopplysningen.no/kokain		4
1520	Psychoactive subst. misuse	Long-term harms of cocaine		https://rusinfo.no/fakta-om-rusmidler/fakta-om-kokain/virkninger-bivirkninger-kokain/		2
1521	Psychoactive subst. misuse	Long-term harms of cocaine		https://sml.snl.no/kokain		4
1522	Psychoactive subst. misuse	Long-term harms of cocaine		https://www.blakors.no/fagside/hva-er-kokain/		4
1523	Psychoactive subst. misuse	Long-term harms of cocaine		https://nhi.no/psykisk-helse/rus-og-avhengighet/narkotiske-stoffer/kokain-og-crack		5
1524	Psychoactive subst. misuse	Long-term harms of cocaine		https://www.ung.no/rusmidler/2543_Kokain.html		2
1525	Psychoactive subst. misuse	Long-term harms of cocaine		https://www.fmr.no/index.php?id=75779		4
1526	Psychoactive subst. misuse	Long-term harms of cocaine		https://www.med.uio.no/klinmed/forskning/sentre/seraf/aktuelt/aktuelle-saker/2023/okning-i-kokainbruk-blant-unge-i-nyhetene.html		3
1527	Psychoactive subst. misuse	Long-term harms of cocaine		https://www.med.uio.no/om/aktuelt/blogg/2023/oker-bruken-av-kokain-i-norge.html		3
1528	Psychoactive subst. misuse	Long-term harms of cocaine		https://lommelegen.dagbladet.no/rusmidler/artikkel/kokain/69117410		5
1529	Psychoactive subst. misuse	Long-term harms of cocaine		https://www.oslo-universitetssykehus.no/fag-og-forskning/nasjonale-og-regionale-tjenester/tsb/kokain		3
1530	Psychoactive subst. misuse	Long-term harms of cocaine		https://korus.no/våre-fagområder/fakta-om-kokain		2
1531	Psychoactive subst. misuse	Long-term harms of cocaine		https://no.wikipedia.org/wiki/Kokain		4
1532	Psychoactive subst. misuse	Long-term harms of cocaine		https://www.rus.no/aktuelt/advarer-mot-farlig-smitteeffekt		4
1533	Psychoactive subst. misuse	Long-term harms of cocaine		https://www.forskning.no/alkohol-og-narkotika/to-ting-har-endret-seg-med-narkotika-bruken-i-norge/2193491		6
1534	Psychoactive subst. misuse	Long-term harms of cocaine		https://www.laosssnakkeom.no/article/hva-er-kokain/		4
1535	Psychoactive subst. misuse	Long-term harms of cocaine		https://www.helseutvalget.no/kunnskap/kokain		4
1536	Psychoactive subst. misuse	Long-term harms of cocaine		https://p3.no/hva-gjor-egentlig-de-forskjellige-rusmidlene/		6
1537	Psychoactive subst. misuse	Long-term harms of cocaine		https://terapivakten.no/2018/07/17/kokain-kan-avhengighet-behandles/		5
1538	Psychoactive subst. misuse	Long-term harms of cocaine		https://www.testhelsen.no/butikk/hurtigtester/narkotikatester-1/fakta-informasjon-om-narkotika		5
1539	Psychoactive subst. misuse	Long-term harms of cocaine		https://rusinfo.no/fakta-om-rusmidler/fakta-om-kokain/		2
1540	Psychoactive subst. misuse	Long-term harms of cocaine		https://rusinfo.no/fakta-om-rusmidler/fakta-om-kokain/brosjyre-om-kokain/		2
1541	Psychoactive subst. misuse	Long-term harms of cocaine		https://rusinfo.no/aktuelt/russeguide/guide-til-deg-som-er-russ/russetid-og-rus/kokain-og-russefeiring/		2
1542	Psychoactive subst. misuse	Long-term harms of cocaine		https://rusinfo.no/fakta-om-rusmidler/fakta-om-kokain/kokain-kombinasjon-rusmidler-legemidler/		2
1543	Psychoactive subst. misuse	Long-term harms of cocaine		https://www.aftenposten.no/meninger/kronikk/i/rlmwjK/det-du-ikke-vil-vite-om-kokain		6
1544	Psychoactive subst. misuse	Long-term harms of cocaine		https://www.nettavisen.no/artikkel/vil-du-se-slik-ut/s/12-95-1074759		6
1545	Psychoactive subst. misuse	Long-term harms of cocaine		https://nhi.no/psykisk-helse/rus-og-avhengighet/kokainbruk-og-slagrisiko		5
1546	Sleeping disorders	Crib death		https://www.helsenorge.no/spedbarn/krybbedod/		2
1547	Sleeping disorders	Crib death		https://lub.no/om-barnedod/krybbedod/forebygging-av-krybbedod/		4
1548	Sleeping disorders	Crib death		https://nhi.no/sykdommer/barn/ulike-sykdommer/plutselig-spedbarnsdod/		5
1549	Sleeping disorders	Crib death		https://ammehjelpen.no/samsoving/		4
1550	Sleeping disorders	Crib death		https://www.klikk.no/foreldre/baby/sovn/krybbedod-hos-baby-3312188		5
1551	Sleeping disorders	Crib death		https://www.libero.no/barnet-ditt/artikler/baby/krybbedod--slik-reduserer-du-risikoen/		5
1552	Sleeping disorders	Crib death		https://lillemini.com/trygg-babysovn/informasjon-om-trygg-sovn-for-babyer/		5
1553	Sleeping disorders	Crib death		https://www.vitusapotek.no/baby/krybbedod/a/A6676		5
1554	Sleeping disorders	Crib death		https://www.babyverden.no/baby/krybbedod/slik-reduserer-du-risikoen-for-krybbedod/		5
1555	Sleeping disorders	Crib death		https://www.kk.no/mamma/sove-pa-magen-medforer-okt-risiko-for-krybbedod/63939366		6
1556	Sleeping disorders	Crib death		https://www.nettdoktor.no/helseraad/fakta/babysov.php		5
1557	Sleeping disorders	Crib death		https://www.barnashus.no/tips-og-rad/barnerommet/trygt-sovemiljo		5
1558	Sleeping disorders	Crib death		https://www.ullevalkiropraktor.no/trygg-samsoving/		5
1559	Sleeping disorders	Crib death		https://blog.cognifit.com/no/sids-plutselig-spedbarnsd%C3%B8dssyndrom/		7
1560	Sleeping disorders	Crib death		https://www.gjesdal.kommune.no/tjenester/barnehage-skole-og-familie/helsestasjonstjenester/helsestasjon/barnets-utvikling/sovn/		3
1561	Sleeping disorders	Crib death		https://www.mambaby.com/no/faq/sids-sudden-infant-death-syndrome-krybbedoed/		5
1562	Sleeping disorders	Crib death		https://ammehjelpen.no/trygg-babysoevn/		4
1563	Sleeping disorders	Crib death		https://duermamma.no/fordeler-og-ulemper-ved-a-sove-sammen/		5
1564	Sleeping disorders	Crib death		https://duermamma.no/ideelle-sovestillingen-baby/		5
1565	Sleeping disorders	Crib death		https://duermamma.no/babyen-snur-seg-pa-magen-mens-den-sover/		5
1566	Sleeping disorders	Crib death		Hvorfor babyer ikke bør bruke puter - Du er mamma		5
1567	Sleeping disorders	Crib death		https://www.klikk.no/foreldre/barn/trygg-soveplass-for-babyen-dette-har-ingenting-i-en-babyseng-a-gjore-7230607		5
1568	Sleeping disorders	Crib death		https://sml.snl.no/krybbed%C3%B8d		4
1569	Sleeping disorders	Crib death		https://fysioforbarn.no/2019/12/29/sover-barnet-ditt-trygt/		7
1570	Sleeping disorders	Crib death		https://www.babyverden.no/baby/sovn/er-samsoving-skadelig/		5
1571	Sleeping disorders	Crib death		https://lillemini.com/trygg-babysovn/samsoving/		5
1572	Sleeping disorders	Crib death		https://no.wikipedia.org/wiki/Krybbed%C3%B8d		4
1573	Sleeping disorders	Crib death		https://unn.no/avdelinger/barne-og-ungdomsklinikken/barne-og-ungdomsavdelingen-tromso/nyfodt-intensiv-tromso/trygt-sovemiljo-for-spedbarnet		3
1574	Sleeping disorders	Crib death		https://duermamma.no/tips-for-a-legge-babyen/		5
1575	Sleeping disorders	Crib death		https://www.kk.no/mamma/samsoving-farlig-eller-ikke/63729254		6
1576	Sleeping disorders	Crib death		https://www.libero.no/barnet-ditt/artikler/baby/samsoving-og-nattamming/		5
1577	Sleeping disorders	Crib death		https://www.klikk.no/kvinneguiden/helse/risikabel-samsoving-2591916		5
1578	Sleeping disorders	Crib death		https://ekspertsykehusetblog.wordpress.com/2017/08/14/krybbedod-nar-spedbarn-dor-uventet/		3
1579	Sleeping disorders	Crib death		https://babyliving.no/blogs/nyheter/trygg-samsoving		5
1580	Sleeping disorders	Crib death		https://oslo-universitetssykehus.no/avdelinger/Documents/Tryggt-sovemilj%C3%B8-20121.pdf		3
1581	Sleeping disorders	Crib death		https://www.sula.kommune.no/_f/p1/i3426acf9-a92b-4090-b640-68258d03578f/gode-rad-om-barn-og-sovn.pdf		3
1582	Sleeping disorders	Sleeping difficulties		https://www.bufdir.no/foreldrehverdag/baby/utvikling/sovn-og-babyer/		2
1583	Sleeping disorders	Sleeping difficulties		https://nhi.no/sykdommer/barn/sovnforstyrrelser/sovnproblemer-hos-barn/		5
1584	Sleeping disorders	Sleeping difficulties		https://nhi.no/sykdommer/barn/sovnforstyrrelser/sovnproblem-hos-barn-under-3-ar/		5
1585	Sleeping disorders	Sleeping difficulties		https://www.nettavisen.no/sovntrening-gir-bedre-sovn-for-barnet/s/12-95-8498865		6
1586	Sleeping disorders	Sleeping difficulties		https://www.babyverden.no/baby/sovn/metoder-for-a-lare-barnet-a-sovne/		5
1587	Sleeping disorders	Sleeping difficulties		https://www.helsenorge.no/sovnproblemer/sovn-hos-spedbarn/		2
1588	Sleeping disorders	Sleeping difficulties		https://nhi.no/familie/barn/sovntrening-hvordan-fa-barnet-til-a-sovne-selv/		5
1589	Sleeping disorders	Sleeping difficulties		https://helse-bergen.no/nasjonal-kompetansetjeneste-for-sovnsykdommer-sovno/sovnloshet-hos-barn-behandling		3
1590	Sleeping disorders	Sleeping difficulties		https://www.klikk.no/foreldre/baby/sovn/hvordan-fa-baby-til-a-sove-2379542		5
1591	Sleeping disorders	Sleeping difficulties		Babysøvn verktøykassen (sovesovebaby.no)		5
1592	Sleeping disorders	Sleeping difficulties		https://www.kk.no/mamma/sovnskolen-3-6-maneder/63714366		6
1593	Sleeping disorders	Sleeping difficulties		https://spurt.no/hvordan-laere-baby-a-finne-sovnen-selv/		5
1594	Sleeping disorders	Sleeping difficulties		https://www.foreldresiden.no/artikkel/hva-er-gratekurer-og-er-det-skadelig-for-barnet		5
1595	Sleeping disorders	Sleeping difficulties		https://www.helsebiblioteket.no/innhold/artikler/pasientinformasjon/pharmasafe/sovnhygiene-hos-barn		1
1596	Sleeping disorders	Sleeping difficulties		https://nhi.no/symptomer/barn/sovnvansker-hos-barn-veiviser/?page=all		5
1597	Sleeping disorders	Sleeping difficulties		https://www.babyverden.no/baby/sovn/6-12-maneder-ta-tak-i-sovnproblemene-og-fa-kveldsritualer-2/		5
1598	Sleeping disorders	Sleeping difficulties		https://www.lommelegen.no/barnehelse/artikkel/slik-sover-barnet-gjennom-natta/71760374		5
1599	Sleeping disorders	Sleeping difficulties		https://www.babyverden.no/baby/sovn/0-1-ar-de-vanligste-sovnproblemene-3/		5
1600	Sleeping disorders	Sleeping difficulties		https://duermamma.no/spedbarns-sovndiagram-hvor-mye-bor-en-baby-eller-et-barn-sove/		5
1601	Sleeping disorders	Sleeping difficulties		https://www.aftenposten.no/foreldreliv/i/EWl6W2/slik-faar-du-barnet-til-aa-sove-hele-natten		6
1602	Sleeping disorders	Sleeping difficulties		https://www.abcnyheter.no/helse-og-livsstil/2013/03/29/170339/sjekk-om-barnet-ditt-sover-for-lite?redirect=true		6
1603	Sleeping disorders	Sleeping difficulties		https://www.kk.no/mamma/derfor-har-mange-barn-urolig-sovn-og-vakner-om-natten/63924992		6
1604	Sleeping disorders	Sleeping difficulties		https://www.vg.no/annonsorinnhold/familieliv/rema1000/56-hvordan-fa-barna-i-sovn		6
1605	Sleeping disorders	Sleeping difficulties		https://www.libero.no/barnet-ditt/artikler/baby/baby-og-sovn-68-maneder-/		5
1606	Sleeping disorders	Sleeping difficulties		https://www.nettdoktor.no/helseraad/fakta/ikkesove.php		5
1607	Mental health	Attachment disorder		https://www.libero.no/barnet-ditt/artikler/baby/den-viktige-tilknytningen/		5
1608	Mental health	Attachment disorder		https://www.kiss-kidd.no/tilknytning		5
1609	Mental health	Attachment disorder		https://www.aftenposten.no/norge/i/8wep1/disse-tre-foreldretypene-kan-skape-utrygge-barn?fbclid=IwAR2wy1JSOj9aio6HozgTALTfX7G2m9cMbFSq29y7bB3sITMZTUkY5L_NFCs		6
1610	Mental health	Attachment disorder		https://www.psykologforeningen.no/fag-og-politikk/psykisk-helse/livsutfordringer/hva-er-tilknytning		4
1611	Mental health	Attachment disorder		https://veientilhelse.no/tilknytningsteori-hvordan-pavirker-tilknytning-barna-vare/		5
1612	Mental health	Attachment disorder		https://www.barnehage.no/bokomtale-forebygging-forelderrollen/god-tilknytning-er-ren-forebygging/113024		5
1613	Mental health	Attachment disorder		https://psykologisk.no/2015/05/en-studie-av-tilknytning/		6
1614	Mental health	Attachment disorder		https://gravid-og-baby.com/nyfodt/tilknytningsteorien/		5
1615	Mental health	Attachment disorder		https://psykologpia.no/blog/2017/1/26/tilknytning		7
1616	Mental health	Attachment disorder		https://www.gjennomdineoyne.no/nar-barnet-blir-fodt-har-det-ett-behov-tilknytning/		5
1617	Mental health	Attachment disorder		https://www.barniutvikling.no/2019/01/07/babymassasje-for-a-fremme-god-tilknytning/		5
1618	Mental health	Attachment disorder		https://www.smartesunnebarn.no/bonding.html		5
1619	Mental health	Attachment disorder		https://hannej.blogspot.com/2008/12/tilknytning-velser-i-kjrlighet-del-1.html		7
1620	Mental health	Attachment disorder		https://fus.no/rolidbakken/oppstart-i-barnehagen		5
1621	Mental health	Attachment disorder		https://osloadvokat.no/2018/10/03/tilknytning-mellom-forelder-og-barn-i-barnefordelingssaker/		5
1622	Mental health	Attachment disorder		https://barnefordelingadvokat.no/fagartikkler/barnets-beste-prinsippet/primaer-omsorgsgiver-og-foreldretilknytning/		5
1623	Mental health	Attachment disorder		https://vestliil.no/hva-er-ambivalent-tilknytning/		5
1624	Mental health	Attachment disorder		https://www.babyverden.no/baby/oppdragelse/hvorfor-vil-barnet-bare-vare-hos-meg/		5
1625	Mental health	Attachment disorder		https://psykiskhelse.no/psykiskoppvekst/relasjoner/det-sosiale-spedbarnet/		4
1626	Mental health	Attachment disorder		https://www.klikk.no/foreldre/smabarn/slik-knytter-du-trygge-band-til-barna-2446928		5
1627	Mental health	Attachment disorder		https://snl.no/tilknytning		4
1628	Mental health	Attachment disorder		https://www.fvn.no/nyheter/lokalt/i/8VgOr/ikke-ta-en-helg-borte-foer-barnet-er-minst-halvannet-aar		6
1629	Mental health	Attachment disorder		https://www.babyverden.no/baby/vent-med-a-reise-fra-barnet-ditt/		5
1630	Mental health	Attachment disorder		https://www.abcnyheter.no/helse-og-livsstil/2013/04/16/171459/ti-tips-som-far-barnet-til-a-sove-uten-grat?redirect=true		6
1631	Mental health	Attachment disorder		https://veientilhelse.no/gi-barna-kjaerlighet/		5
1632	Mental health	Attachment disorder		https://blog.afamilytoday.com/no/foreldre/tilknytningsforstyrrelse-hos-barn-hindrer-foreldre-i-a-være-nær-barna-sine/22203414		7
1633	Mental health	Attachment disorder		https://duermamma.no/udiskriminerende-tilknytningsforstyrrelse-i-barndommen/		5
1634	Mental health	Attachment disorder		https://utforsksinnet.no/reaktiv-tilknytningsforstyrrelse-det-forsomte-barnet/		5
1635	Mental health	Attachment disorder		https://www.babyverden.no/baby/oppdragelse/foreldre-legg-vekk-mobilen/		5
1636	Mental health	Attachment disorder		https://www.nrk.no/sorlandet/foreldres-mobilbruk-kan-skade-samspillet-med-babyen-1.13911612		6
1637	Mental health	Attachment disorder		https://utforsksinnet.no/mamma-jeg-trenger-deg-ikke-unngaende-tilknytning-barn/		5
1638	Mental health	Attachment disorder		https://www.barnasfysioterapeut.no/tilknytning		5
1639	Mental health	Attachment disorder		https://www.klikk.no/foreldre/helse/er-barnet-ditt-lykkelig-2374631		5
1640	Mental health	Attachment disorder		https://www.babyverden.no/baby/frykt-for-fremmede/		5
1641	Mental health	Attachment disorder		https://vecot.bleste.com/reaktiv-tilknytningsforstyrrelse		5
1642	Mental health	Attachment disorder		https://ezitar.com/forsta-reaktiv-tilknytningsforstyrrelse-hos-barn/		5
1643	Mental health	Attachment disorder		https://legenorsk.com/2023/10/reaktiv-tilknytningsforstyrrelse-arsaker-symptomer-og-behandling/		7
1644	Mental health	Attachment disorder		https://veientilhelse.no/motvillig-tilknytning-hva-er-det-og-hva-er-dets-konsekvenser/		5
1645	Mental health	Attachment disorder		https://www.klikk.no/foreldre/familieterapeut-har-en-klar-oppfordring-til-foreldre-kan-svekke-tilknytningen-og-skape-psykiske-lidelser-7338885		5
1646	Mental health	Attachment disorder		https://www.fosterhjemsforening.no/wp-content/uploads/2015/06/Tilknytningsforstyrrelse.pdf		4
1647	Mental health	Attachment disorder		https://duermamma.no/den-fremmede-situasjonen-ulike-typer-tilknytning/		5
1648	Mental health	Attachment disorder		https://www.fosterhjemsforening.no/wp-content/uploads/2015/06/Fosterbarns-tilknytning.pdf		4
1649	Mental health	Attachment ability		https://www.libero.no/barnet-ditt/artikler/baby/den-viktige-tilknytningen/		5
1650	Mental health	Attachment ability		https://www.kiss-kidd.no/tilknytning		5
1651	Mental health	Attachment ability		https://www.medela.no/amming/din-ammereise/tilknytning-baby		5
1652	Mental health	Attachment ability		https://www.psykologforeningen.no/fag-og-politikk/psykisk-helse/livsutfordringer/hva-er-tilknytning		4
1653	Mental health	Attachment ability		https://veientilhelse.no/tilknytningsteori-hvordan-pavirker-tilknytning-barna-vare/		5
1654	Mental health	Attachment ability		https://www.barnehage.no/bokomtale-forebygging-forelderrollen/god-tilknytning-er-ren-forebygging/113024		5
1655	Mental health	Attachment ability		https://psykologisk.no/2015/05/en-studie-av-tilknytning/		6
1656	Mental health	Attachment ability		https://gravid-og-baby.com/nyfodt/tilknytningsteorien/		5
1657	Mental health	Attachment ability		https://psykologpia.no/blog/2017/1/26/tilknytning		7
1658	Mental health	Attachment ability		https://www.gjennomdineoyne.no/nar-barnet-blir-fodt-har-det-ett-behov-tilknytning/		5
1659	Mental health	Attachment ability		https://www.barniutvikling.no/2019/01/07/babymassasje-for-a-fremme-god-tilknytning/		5
1660	Mental health	Attachment ability		https://www.smartesunnebarn.no/bonding.html		5
1661	Mental health	Attachment ability		https://hannej.blogspot.com/2008/12/tilknytning-velser-i-kjrlighet-del-1.html		7
1662	Mental health	Attachment ability		https://fus.no/rolidbakken/oppstart-i-barnehagen		5
1663	Mental health	Attachment ability		https://osloadvokat.no/2018/10/03/tilknytning-mellom-forelder-og-barn-i-barnefordelingssaker/		5
1664	Mental health	Attachment ability		https://barnefordelingadvokat.no/fagartikkler/barnets-beste-prinsippet/primaer-omsorgsgiver-og-foreldretilknytning/		5
1665	Mental health	Attachment ability		https://vestliil.no/hva-er-ambivalent-tilknytning/		5
1666	Mental health	Attachment ability		https://www.babyverden.no/baby/oppdragelse/hvorfor-vil-barnet-bare-vare-hos-meg/		5
1667	Mental health	Attachment ability		https://psykiskhelse.no/psykiskoppvekst/relasjoner/det-sosiale-spedbarnet/		6
1668	Mental health	Attachment ability		https://www.klikk.no/foreldre/smabarn/slik-knytter-du-trygge-band-til-barna-2446928		5
1669	Mental health	Attachment ability		https://snl.no/tilknytning		4
1670	Mental health	Attachment ability		https://www.fvn.no/nyheter/lokalt/i/8VgOr/ikke-ta-en-helg-borte-foer-barnet-er-minst-halvannet-aar		6
1671	Mental health	Attachment ability		https://www.babyverden.no/baby/vent-med-a-reise-fra-barnet-ditt/		5
1672	Mental health	Attachment ability		https://blog.afamilytoday.com/no/foreldre/tilknytningsforstyrrelse-hos-barn-hindrer-foreldre-i-a-være-nær-barna-sine/22203414		7
1673	Mental health	Attachment ability		https://veientilhelse.no/tilknytningsoppdragelse-hva-er-det-og-hva-er-fordelene/		5
1674	Mental health	Attachment ability		https://www.barniutvikling.no/2019/09/09/babymassasje-og-musikk/		5
1675	Mental health	Attachment ability		https://www.klikk.no/foreldre/baby/hudkontakt-er-smertestillende-2441492		5
1676	Mental health	Attachment ability		https://duermamma.no/tipsr-for-a-fremme-trygg-tilknytning-til-barna-dine/		5
1677	Mental health	Attachment ability		https://www.babyverden.no/baby/lek-og-laring/laring-i-spedbarnsperioden/		5
1678	Mental health	Attachment ability		https://www.nestlebabyandyou.com/no/viktig-vite-som-nybakt-far		5
1679	Mental health	Attachment ability		https://www.pampers.no/nyfodt-baby/tips-til-nybakte-foreldre/vare/pappas-barn-farsrollen-og-tilknytningen		5
1680	Mental health	Attachment ability		https://lifekiropraktikk.no/mor-og-barn/babymassasje/		5
1681	Mental health	Attachment ability		https://www.hjemmemamma.com/tilknytning-og-eksplorasjon-to-sider-av-samme-sak/		5
1682	Mental health	Attachment ability		https://forskning.no/sprak-utviklingspsykologi/vi-snakker-til-babyer-pa-samme-mate-over-hele-verden/2092833		6
1683	Mental health	Attachment ability		https://www.klikk.no/foreldre/baby/babyer-blir-stresset-av-for-mange-aktiviteter-2372897		5
1684	Mental health	Attachment ability		https://www.aftenbladet.no/forbruker/i/G1omvx/kan-man-holde-kontakten-med-smaa-barn-over-facetime-og-skype		6
1685	Mental health	Attachment ability		https://www.hjemmemamma.com/grunnleggende-om-tilknytning/		5
1686	Mental health	Attachment ability		https://www.babyverden.no/familie-2/holde-kontakten-sma-barn-skype/		5
1687	Mental health	Attachment ability		https://foreldrelandsbyen.no/foreldremagasinet/hva-er-tilknytning/		7
1688	Mental health	Attachment ability		https://www.l-a.no/nyheter/i/501QPW/barnets-foerste-leveaar-et-viktig-grunnlag-for-resten-av-livet		6
1689	Mental health	Attachment ability		https://utforsksinnet.no/de-forskjellige-fasene-av-tilknytning/		5
1690	Mental health	Attachment ability		https://familieklinikk.no/babymassasje/		5
1691	Mental health	Attachment ability		https://kultursone.no/trygg-tilknytning/		5
1692	Mental health	Attachment ability		https://duermamma.no/sosial-utvikling-hos-spedbarn-og-barn-i-henhold-til-deres-alder/		5
1693	Mental health	Attachment ability		https://psykiskhelse.no/psykiskoppvekst/relasjoner/tilknytning-og-emosjoner/		6
1694	Mental health	Attachment ability		https://duermamma.no/den-fremmede-situasjonen-ulike-typer-tilknytning/		5
1695	Mental health	Attachment ability		https://www.fosterhjemsforening.no/wp-content/uploads/2015/06/Fosterbarns-tilknytning.pdf		4
1696	Svangerskap	Unintentionally pregnant		https://www.helsenorge.no/sex-og-samliv/abort/		2
1697	Svangerskap	Unintentionally pregnant		https://nhi.no/familie/seksualitet-og-prevensjon/sex/til-deg-som-vurderer-abort		5
1698	Svangerskap	Unintentionally pregnant		https://www.sexogsamfunn.no/abort/		4
1699	Svangerskap	Unintentionally pregnant		https://www.ung.no/graviditet/1826_Abort.html		2
1700	Svangerskap	Unintentionally pregnant		https://no.wikipedia.org/wiki/Abort		4
1701	Svangerskap	Unintentionally pregnant		https://sml.snl.no/abort		4
1702	Svangerskap	Unintentionally pregnant		https://www.oslo-universitetssykehus.no/behandlinger/abort/		3
1703	Svangerskap	Unintentionally pregnant		https://www.siv.no/behandlinger/abort		3
1704	Svangerskap	Unintentionally pregnant		https://www.sthf.no/behandlinger/abort		3
1705	Svangerskap	Unintentionally pregnant		https://www.sshf.no/behandlinger/abort		3
1706	Svangerskap	Unintentionally pregnant		https://www.ahus.no/behandlinger/abort		3
1707	Svangerskap	Unintentionally pregnant		https://www.sykehuset-innlandet.no/behandlinger/abort		3
1708	Svangerskap	Unintentionally pregnant		https://www.stolav.no/behandlinger/abort/		3
1709	Svangerskap	Unintentionally pregnant		https://www.vestreviken.no/behandlinger/abort/		3
1710	Svangerskap	Unintentionally pregnant		https://www.helse-stavanger.no/behandlinger/abort-planlagt-abort		3
1711	Svangerskap	Unintentionally pregnant		https://www.sykehuset-ostfold.no/behandlinger/abort/		3
1712	Svangerskap	Unintentionally pregnant		https://www.helse-bergen.no/behandlinger/abort-planlagt-abort		3
1713	Svangerskap	Unintentionally pregnant		https://www.grimstad.kommune.no/tjenester/helse-omsorg-og-sosiale-tjenester/helsetjenester-for-barn-og-unge/helsestasjon-for-ungdom/abort/		3
1714	Svangerskap	Unintentionally pregnant		https://www.helse-mr.no/behandlinger/kirurgisk-abort/		3
1715	Svangerskap	Unintentionally pregnant		https://www.rfsu.com/no/inspirasjon/graviditet/abort/		4
1716	Svangerskap	Unintentionally pregnant		https://www.guttogjente.no/ressurser-for-voksne/hva-er-abort/		4
1717	Svangerskap	Unintentionally pregnant		https://veientilhelse.no/provosert-abort-hva-innebaerer-det/		5
1718	Svangerskap	Unintentionally pregnant		https://www.nettdoktor.no/graviditet_foedsel/artikler/graviditet/abort.php		5
1719	Svangerskap	Unintentionally pregnant		https://www.lommelegen.no/graviditet-og-f%C3%B8dsel/artikkel/hva-gjor-man-hvis-man-onsker-abort/77722842		5
1720	Svangerskap	Unintentionally pregnant		https://nhi.no/familie/seksualitet-og-prevensjon/sex/svangerskapsavbrudd?page=1		5
1721	Svangerskap	Unintentionally pregnant		https://www.menneskeverd.no/tema/abort/		4
1722	Svangerskap	Unintentionally pregnant		https://zanzu.no/no/rettigheter-og-lover/dine-rettigheter/svangerskapsavbrudd		2
1723	Svangerskap	Unintentionally pregnant		https://ehandboken.ous-hf.no/document/81247		3
1724	Svangerskap	Unintentionally pregnant		https://www.lommelegen.no/graviditet-og-f%C3%B8dsel/abort/artikkel/selvbestemt-abort/69024554		5
1725	Svangerskap	Unintentionally pregnant		https://www.drdropin.no/abort		5
1726	Svangerskap	Unintentionally pregnant		https://gemini.no/2019/02/abort-eller-ikke-alene-om-vanskelig-valg/		5
1727	Svangerskap	Unintentionally pregnant		https://www.helsenorge.no/undersokelse-og-behandling/abortmetoder/		2
1728	Svangerskap	Unintentionally pregnant		https://amathea.no/		4
1729	Svangerskap	Unintentionally pregnant		https://www.nettdoktor.no/graviditet_foedsel/artikler/barsel/abort.php		5
1730	Svangerskap	Unintentionally pregnant		https://www.lommelegen.no/graviditet-og-f%C3%B8dsel/spontanabort/artikkel/forlopet-til-medikamentell-abort/69030725		5
1731	Svangerskap	Unintentionally pregnant		https://www.abort.no/index.php?option=com_content&task=view&id=13&Itemid=28		7
1732	Svangerskap	Unintentionally pregnant		https://p3.no/smerte-tabu-og-den-viktige-stotten-hvordan-er-det-a-ta-selvbestemt-abort/		6
1733	Svangerskap	Unintentionally pregnant		https://www.nettlegevakt.no/info/abort		5
1734	Svangerskap	Unintentionally pregnant		https://www.babyverden.no/blogg/uplanlagt-gravid/		5
1735	Svangerskap	Unintentionally pregnant		https://nhi.no/sykdommer/kvinne/abort/medikamentell-abort?page=1		5
1736	Svangerskap	Unintentionally pregnant		https://www.majorstuenmedisinske.no/abort-info-og-veiledning/		5
1737	Svangerskap	Unintentionally pregnant		https://underlivet.blogg.no/1427406230_abort_gjort_litt_enkl.html		7
1738	Svangerskap	Unintentionally pregnant		https://www.unn.no/behandlinger/abort/		3
1739	Svangerskap	Unintentionally pregnant		https://www.kirken.no/nb-NO/om-kirken/diakoni-og-samfunnsansvar/abort/		4
1740	Svangerskap	Unintentionally pregnant		https://nhi.no/sykdommer/kvinne/abort/kirurgisk-abort?page=all		5
1741	Svangerskap	Unintentionally pregnant		https://www.regjeringen.no/globalassets/upload/kilde/shd/bro/2002/0002/ddd/pdfv/154543-rutiner_ved_svangerskapsavbrudd.pdf		2
1742	Svangerskap	Unintentionally pregnant		https://www.dokter.no/Abort.html		5
1743	Svangerskap	Unintentionally pregnant		https://www.klikk.no/foreldre/bligravid/jeg-folte-at-sykepleierne-domte-meg-2359311		5
1744	Svangerskap	Unintentionally pregnant		https://www.menneskeverd.no/wp-content/uploads/2015/08/temaark_abort.pdf		4
1745	Svangerskap	Unintentionally pregnant		https://vestliil.no/hvor-vondt-er-medisinsk-abort/		5
1746	Svangerskap	Unintentionally pregnant		https://www.daria.no/skole/?tekst=4689		7
1747	Teething troubles	Colics		https://www.helsenorge.no/sykdom/mage-og-tarm/kolikk/		2
1748	Teething troubles	Colics		https://nhi.no/sykdommer/barn/magetarm/spedbarnskolikk?page=1		5
1749	Teething troubles	Colics		https://www.apotek1.no/baby-og-barn/kolikk-hos-spedbarn		5
1750	Teething troubles	Colics		https://www.kry.no/fakta-og-rad/barn/kolikk/		5
1751	Teething troubles	Colics		https://www.vitusapotek.no/baby/kolikk-hos-spedbarn/a/A264		5
1752	Teething troubles	Colics		https://ammehjelpen.no/kolikk/		4
1753	Teething troubles	Colics		https://www.babyverden.no/baby/grat/kan-det-vare-kolikk/		5
1754	Teething troubles	Colics		https://www.helsebiblioteket.no/innhold/artikler/pasientinformasjon/pharmasafe/kolikk-hos-spedbarn		1
1755	Teething troubles	Colics		https://www.lommelegen.no/barnehelse/familie/artikkel/kolikk-hos-baby/69001183		5
1756	Teething troubles	Colics		https://www.libero.no/barnet-ditt/artikler/baby/spedbarnskolikk/		5
1757	Teething troubles	Colics		https://www.nettdoktor.no/graviditet_foedsel/artikler/barsel/kolikk.php		5
1758	Teething troubles	Colics		https://dinhelsebjolsen.no/wp-content/uploads/2020/10/kolikkbarn-3.pdf		5
1759	Teething troubles	Colics		https://nemus.no/klinikker/porsgrunn-bo/porsgrunn-bo-nyheter/vanlige-sporsmal-om-kolikk/		5
1760	Teething troubles	Colics		https://www.klinikkfjeld.no/kolikk/		5
1761	Teething troubles	Colics		https://www.mambaby.com/no/babytalk/kolikk-hva-kan-man-gjore/		5
1762	Teething troubles	Colics		https://no.wikipedia.org/wiki/Spedbarnskolikk		4
1763	Teething troubles	Colics		https://moonboon.no/blogs/stories/hva-er-refluks-og-kolikk		5
1764	Teething troubles	Colics		https://www.klikk.no/foreldre/baby/babyhelse/kolikk-hos-baby-2364397		5
1765	Teething troubles	Colics		https://famlab.no/kolikk-grat-og-sovn-hos-spedbarn-hvordan-roe-barn-som-grater/		5
1766	Teething troubles	Colics		https://www.nettavisen.no/spedbarnskolikk/kolikk/kunnskapssenteret/kan-dette-stoppe-skrikingen/s/12-95-2659960		6
1767	Teething troubles	Colics		https://www.nettavisen.no/kolikk/barn/grate/dette-hjelper-mot-kolikk/s/12-95-2603340		6
1768	Teething troubles	Colics		https://www.trapes-kiropraktorklinikk.no/51fb5a11_708a_4ad0_a51c_13e49fa95cf7.html		5
1769	Teething troubles	Colics		https://www.semper.no/barnemat/mor-og-nyfodt-baby/mageproblemer/kolikk		5
1770	Teething troubles	Colics		https://barnebobla.no/8-nyttige-tips-for-a-handtere-kolikk-hos-babyer/		5
1771	Teething troubles	Colics		https://www.altomhelse.no/sykdommer/spedbarnskolikk/		5
1772	Teething troubles	Colics		https://www.froyaklinikken.no/blogg/2016/9/22/babyer-som-grter-kan-det-vre-kolikk-		5
1773	Teething troubles	Colics		https://kiropraktor-oslo.no/spedbarnskolikk/		5
1774	Teething troubles	Colics		https://www.aleris.no/medisinsk-senter/barnelege/kolikk/		5
1775	Teething troubles	Colics		https://babymassasjehjemme.no/kolikk-spedbarn-behandling/		5
1776	Teething troubles	Colics		https://gravid-og-baby.com/nyfodt/kolikk/		5
1777	Teething troubles	Colics		https://foreldreradgiveren.no/2019/02/12/hva-hjelper-mot-kolikk/		5
1778	Teething troubles	Colics		https://www.sovesovebaby.no/nar-babyen-har-kolikk/		5
1779	Teething troubles	Colics		https://vof.no/kolikk-hos-spedbarn		5
1780	Teething troubles	Colics		https://sml.snl.no/spedbarnskolikk		4
1781	Teething troubles	Colics		https://dropin-legene.no/spedbarnskolikk/		5
1782	Teething troubles	Colics		https://www.philips.no/c-m-mo/crm/takle-kolikk		5
1783	Teething troubles	Colics		https://www.nrk.no/livsstil/nar-barnet-grater-og-grater-1.1313632		6
1784	Teething troubles	Colics		https://pappaklubben.no/matallergi-kolikk-og-uro-hva-er-sammenhengen/		5
1785	Teething troubles	Colics		https://blibleiefri.no/2018/05/07/babypotting-som-kur-mot-kolikk/		7
1786	Teething troubles	Colics		https://www.farmatid.no/vitenskap-og-fag/siste-fra-relis/article-1836		5
1787	Teething troubles	Colics		https://www.solveig-spedbarn.com/kolikk.html		7
1788	Teething troubles	Colics		https://blog.afamilytoday.com/no/foreldre/baby-har-kolikk-arsaker-og-forebygging/22208798		7
1789	Teething troubles	Colics		https://www.a7la-home.com/no/Colic-Infants-Causes-Symptoms-Treatment		5
1790	Teething troubles	Respiratory infection		https://www.tonsberg.kommune.no/aktuelt/har-barnet-ditt-en-luftveisinfeksjon.22275.aspx		3
1791	Teething troubles	Respiratory infection		https://www.helsenorge.no/sykdom/lunger-og-luftveier/hoste-hos-barn/		2
1792	Teething troubles	Respiratory infection		https://www.helsebiblioteket.no/innhold/artikler/pasientinformasjon/pharmasafe/hoste-hos-barn		1
1793	Teething troubles	Respiratory infection		https://www.lillestrom.kommune.no/helse-og-omsorg/helsehjelp/legevakten/rad-til-foreldre-med-barn-med-luftveisinfeksjon/		3
1794	Teething troubles	Respiratory infection		https://www.vitusapotek.no/sykdom-og-plager/lunger-og-luftveier/luftveisinfeksjon/a/A244005		5
1795	Teething troubles	Respiratory infection		https://www.drammen.kommune.no/tjenester/helse-omsorg/drammen-legevakt/luftveisinfeksjoner/		3
1796	Teething troubles	Respiratory infection		https://www.helsenorge.no/sykdom/ore-nese-hals/forkjolelse/		2
1797	Teething troubles	Respiratory infection		https://www.frende.no/aktuelt/luftveisinfeksjon/		5
1798	Teething troubles	Respiratory infection		https://www.sykehusapoteket.no/rad-og-veiledning/temaer/baby-og-barn/hoste-hos-barn/		5
1799	Teething troubles	Respiratory infection		https://fetlegesenter.no/sak19577/		5
1800	Teething troubles	Respiratory infection		https://www.orkland.kommune.no/mange-faar-luftveisinfeksjon-til-jul-du-er-ikke-alene-og-i-de-fleste-tilfellene-gaar-den-over-av-seg-selv.6577006-548303.html		3
1801	Teething troubles	Respiratory infection		https://www.sykehusapotek-nord.no/rad-og-veiledning/temaer/baby-og-barn/hoste-hos-barn/		5
1802	Teething troubles	Respiratory infection		https://www.stavanger.kommune.no/nyheter/legevaktlegens-rad-om-luftveissykdommer/		3
1803	Teething troubles	Respiratory infection		https://www.volvat.no/tjenester/allmennlege/lungebetennelse/		5
1804	Teething troubles	Respiratory infection		https://www.trondheim.kommune.no/aktuelt/nyhetssaker/2022/rad-ved-luftveisinfeksjoner/		3
1805	Teething troubles	Respiratory infection		https://nhi.no/sykdommer/infeksjoner/virusinfeksjoner/forkjolelse?page=1		5
1806	Teething troubles	Respiratory infection		https://ponshelse.no/barn-med-luftveisinfeksjon/		5
1807	Teething troubles	Respiratory infection		https://www.fhi.no/contentassets/d3df605e43ca4f4e92bf0de7c82a2bb3/bokmal_nar-barnet-ditt-har-kraftig-host2.pdf		1
1808	Teething troubles	Respiratory infection		https://www.farmasiet.no/rad-fra-apoteket/foreldre-og-barn/hoste-hos-barn		5
1809	Teething troubles	Respiratory infection		https://www.lommelegen.no/barnehelse/artikkel/hoste-hos-barn/69089182		5
1810	Teething troubles	Respiratory infection		https://www.vitusapotek.no/sykdom-og-plager/forkjolelse-og-influensa/forkjolelse-hos-barn/a/A260		5
1811	Teething troubles	Respiratory infection		https://www.kry.no/fakta-og-rad/barn/forkjolelse-hos-barn/		5
1812	Teething troubles	Urinary tract infection		https://www.helsenorge.no/sykdom/nyrer-og-urinveier/urinveisinfeksjon-barn/		2
1813	Teething troubles	Urinary tract infection		https://nhi.no/sykdommer/barn/infeksjoner/urinveisinfeksjon-hos-barn?page=1		5
1814	Teething troubles	Urinary tract infection		https://hjemmelegene.no/blogg/urinveisinfeksjon-hos-baby-sma-barn		5
1815	Teething troubles	Urinary tract infection		https://www.babyverden.no/baby/sykdom-og-symptomer/urinveisinfeksjon/		5
1816	Teething troubles	Urinary tract infection		https://www.vitusapotek.no/barn/urinveisinfeksjon-hos-barn/a/A247001		5
1817	Teething troubles	Urinary tract infection		https://www.lommelegen.no/nyrer-og-urinveier/nyrer/artikkel/urinveisinfeksjoner-hos-barn/69025786		5
1818	Teething troubles	Urinary tract infection		https://www.klikk.no/foreldre/barn/barnehelse/barnesykdommer_symptomer/barn-med-urinveisinfeksjon-2542908		5
1819	Teething troubles	Urinary tract infection		https://veientilhelse.no/urinveisinfeksjon-hos-barn-dette-bor-du-vite/		5
1820	Teething troubles	Urinary tract infection		https://www.klikk.no/helse/doktoronline/helseleksikon/sykdom-hos-barn/infeksjonssykdommer-hos-barn/urinveisinfeksjon-hos-barn/		5
1821	Teething troubles	Urinary tract infection		https://www.kry.no/fakta-og-rad/urologi/urinveisinfeksjon/		5
1822	Teething troubles	Urinary tract infection		https://www.helsestart.no/sykdom/nyrebekkenbetennelse		5
1823	Teething troubles	Urinary tract infection		https://www.apotek1.no/intim-og-underliv/urinveisinfeksjon		5
1824	Teething troubles	Urinary tract infection		https://web.archive.org/web/20091124233459/http://nhi.no/foreldre-og-barn/barn/sykdommer/urinveisinfeksjon-hos-barn-2859.html		5
1825	Teething troubles	Urinary tract infection		https://www.boots.no/rad-og-tips/sykdom-og-plager/underliv-og-intim/urinveisinfeksjon		5
1826	Teething troubles	Urinary tract infection		https://vestliil.no/hva-hjelper-mot-urinveisinfeksjon-barn/		5
1827	Teething troubles	Urinary tract infection		https://www.baby.no/babyhelse/vondt-a-tisse-for-barnet/		5
1828	Teething troubles	Urinary tract infection		https://australian-bodycare.no/blogs/guides/blaerekatarr-urinveisinfeksjon-gic#blaerekatarr-hos-barn		5
1829	Teething troubles	Urinary tract infection		https://duermamma.no/urinveisinfeksjoner-hos-jenter-arsaker-symptomer-og-behandling/		5
1830	Teething troubles	Urinary tract infection		https://www.nettdoktor.no/sykdommer/fakta/blaerebetennelse.php		5
1831	Teething troubles	Urinary tract infection		https://allhealth.pro/nb/helse/urinary-tract-infection-children/		5
1832	Teething troubles	Urinary tract infection		https://desilusion.com/nor/urinveisinfeksjon-hos-barn/		5
1833	Teething troubles	Urinary tract infection		https://www.helsebiblioteket.no/innhold/artikler/pasientinformasjon/urinveisinfeksjon-hos-barn		1
1834	Teething troubles	Stomach bug		https://nhi.no/sykdommer/barn/infeksjoner/omgangssyke-virus?page=1		5
1835	Teething troubles	Stomach bug		https://www.lommelegen.no/mage-og-tarm/magesmerter/artikkel/barn-med-omgangssyke/68997374		5
1836	Teething troubles	Stomach bug		https://nhi.no/sykdommer/infeksjoner/diverse/omgangssyke-og-vaskebehandling		5
1837	Teething troubles	Stomach bug		https://www.helsenorge.no/sykdom/mage-og-tarm/omgangssjuke-norovirus/#behandling-ved-norovirus		2
1838	Teething troubles	Stomach bug		https://www.vitusapotek.no/sykdom-og-plager/mage-og-tarm/omgangssyke/a/A3712		5
1839	Teething troubles	Stomach bug		https://www.babyverden.no/baby/sykdom-og-symptomer/slik-takler-du-omgangssyken/		5
1840	Teething troubles	Stomach bug		https://www.babyverden.no/baby/sykdom-og-symptomer/nar-barnet-far-omgangssyke/		5
1841	Teething troubles	Stomach bug		https://www.apotek1.no/mage-tarm/omgangssyke		5
1842	Teething troubles	Stomach bug		https://www.volvat.no/aktuelt/den-tiden-av-aret-omgangssyken-er-her/		5
1843	Teething troubles	Stomach bug		https://www.aftenposten.no/foreldreliv/i/abvwBd/forbered-deg-paa-omgangssyke-barnelegen-har-en-eske-klar-i-kjelleren-merket-spy		6
1844	Teething troubles	Stomach bug		https://www.kry.no/fakta-og-rad/mage-tarm-fordoyelse/omgangssyke/		5
1845	Teething troubles	Stomach bug		https://www.helsestart.no/sykdom/omgangssyke		5
1846	Teething troubles	Stomach bug		https://www.nrk.no/livsstil/sjekk-hvem-som-ma-vaere-hjemme-etter-omgangssyken-1.13781042		6
1847	Teething troubles	Stomach bug		https://www.barnehage.no/fhi-foregynning-helse/naherjer-omgangssyken-igjen-her-er-ekspertens-aller-beste-rad/105267		5
1848	Teething troubles	Stomach bug		https://www.apotera.no/tips-og-rad/omgangssyke		5
1849	Teething troubles	Stomach bug		https://www.klikk.no/foreldre/barn/barnehelse/har-barnet-feber-og-kaster-opp-det-kan-vaere-omgangssyke-2542250		5
1850	Teething troubles	Stomach bug		https://www.mn.uio.no/farmasi/forskning/grupper/pharma-safe/foreldrebrosjyrer/brosjyre-omgangssyke.pdf		1
1851	Teething troubles	Stomach bug		https://www.libero.no/barnet-ditt/artikler/baby/sykdommer-hos-sma-barn-/		5
1852	Teething troubles	Stomach bug		https://www.nettdoktor.no/legevakten/fakta/oppkastbarn.php		5
1853	Teething troubles	Stomach bug		https://www.legevisitt.no/vi-hjelper-deg-med/omgangssyke/		5
1854	Teething troubles	Stomach bug		https://www.dittapotek.no/c/omgangssyke/a/A115		5
1855	Teething troubles	Stomach bug		https://www.nannestad.kommune.no/contentassets/979056c599fd4bfaa4219e1188b1cb03/nar-det-gar-oppkast-og-diare-i-barnehagen.pdf		3
1856	Teething troubles	Stomach bug		https://helsetelefonen.no/omgangssyke/		5
1857	Teething troubles	Stomach bug		https://www.boots.no/rad-og-tips/sykdom-og-plager/mage-og-tarm/omgangssyke		5
1858	Teething troubles	Stomach bug		https://www.nettavisen.no/livsstil/omgangssyke-i-lufta-dette-kan-gjore-deg-raskere-frisk/s/12-95-3423577827		6
1859	Teething troubles	Stomach bug		https://eyr.md/no/blogg/omgangssyke		5
1860	Teething troubles	Stomach bug		https://dropin-legene.no/omgangssyke/		5
1861	Teething troubles	Stomach bug		https://www.nordlys.no/barn/sykdommen-smitter-veldig-lett-barn-under-to-ar-er-mest-sarbare/s/5-34-512272		5
1862	Teething troubles	Stomach bug		https://www.altomhelse.no/sykdommer/omgangssyke-%28calici-virus%29/		5
1863	Teething troubles	Stomach bug		http://www.barnehageside.no/db/dokumenter/www.festbarn.no/filer/oppkast_diare.pdf		5
1864	Teething troubles	Stomach bug		https://sinsen.osloskolen.no/nyhetsarkiv/omgangssyke/		3
1865	Teething troubles	Stomach bug		https://img6.custompublish.com/getfile.php/4592216.2546.qqulilkpalwqjb/Informasjon+om+norovirusinfeksjon.pdf?return=www.kafjord.kommune.no		3
1866	Teething troubles	Stomach bug		https://veientilhelse.no/omgangssyke-symptomer-behandling-og-kosthold/		5
1867	Teething troubles	Stomach bug		https://tanumskole.no/files/2013/06/gode_rad_om_sykdom_og_helse_hos_barn.pdf		3
1868	Teething troubles	Stomach bug		https://www.nettlegevakt.no/info/omgangssyke		5
1869	Teething troubles	Stomach bug		https://www.fvn.no/aktuelt/familieogoppvekst/i/l1qLqo/slik-takler-du-omgangssyken		6
1870	Teething troubles	Stomach bug		https://www.pbl.no/aktuelt/produkter-og-tjenester/pbl-mentor/pbl-mentor-bedriftshelsetjeneste/hoysesongen-for-omgangssyke-er-her---husk-handvask/		5
1871	Teething troubles	Stomach bug		https://www.helenesundby.no/gode-rad-omgangssyke/		7
1872	Teething troubles	Stomach bug		https://www.abcnyheter.no/helse-og-livsstil/2014/09/15/207914/slik-unngar-du-omgangssyken?redirect=true		6
1873	Teething troubles	Stomach bug		https://www.a-medi.no/single-post/2018/03/02/omgangssyke-hva-skal-jeg-gj%C3%B8re		5
1874	Teething troubles	Stomach bug		https://claricell.no/blogg/unnga-sykdom-forkjolelse-influensa/		5
1875	Teething troubles	Chickenpox		https://www.volvat.no/aktuelt/dette-ma-du-vite-om-vannkopper-og-spedbarn/		5
1876	Teething troubles	Chickenpox		https://www.helsenorge.no/sykdom/infeksjon-og-betennelse/vannkopper/		2
1877	Teething troubles	Chickenpox		https://www.babyverden.no/baby/sykdom-og-symptomer/vannkopper/		5
1878	Teething troubles	Chickenpox		https://www.vitusapotek.no/sykdom-og-plager/hudsykdommer-og-utslett/vannkopper-og-smitte/a/A251005		5
1879	Teething troubles	Chickenpox		https://nhi.no/sykdommer/barn/infeksjoner/vannkopper/		5
1880	Teething troubles	Chickenpox		https://www.baby.no/barnesykdommer/vannkopper-hos-babyer/		5
1881	Teething troubles	Chickenpox		https://www.vitusapotek.no/sykdom-og-plager/hudsykdommer-og-utslett/vannkopper/a/A66006		5
1882	Teething troubles	Chickenpox		https://www.lommelegen.no/infeksjoner/barnesykdommer/artikkel/12-sporsmal-og-svar-om-vannkopper/68926270		5
1883	Teething troubles	Chickenpox		https://www.apotek1.no/hudsykdommer/vannkopper		5
1884	Teething troubles	Chickenpox		https://www.storebrand.no/privat/forsikring/barneforsikring/vannkopper-hos-barn		5
1885	Teething troubles	Chickenpox		https://www.kry.no/fakta-og-rad/infeksjoner/vannkopper/		5
1886	Teething troubles	Chickenpox		https://hjemmelegene.no/blogg/vannkopper-symptomer-og-behandling		5
1887	Teething troubles	Chickenpox		https://www.helsestart.no/sykdom/vannkopper		5
1888	Teething troubles	Chickenpox		https://www.farmasiet.no/rad-fra-apoteket/foreldre-og-barn/vannkopper		5
1889	Teething troubles	Chickenpox		https://sml.snl.no/vannkopper		4
1890	Teething troubles	Chickenpox		https://www.dittapotek.no/c/vannkopper/a/A143007		5
1891	Teething troubles	Chickenpox		https://no.wikipedia.org/wiki/Vannkopper		4
1892	Teething troubles	Chickenpox		https://www.klikk.no/foreldre/de-sikreste-tegnene-pa-at-barnet-ditt-har-vannkopper-2542833		5
1893	Teething troubles	Chickenpox		https://eyr.md/no/blogg/vannkopper-hva-gjor-jeg		5
1894	Teething troubles	Chickenpox		https://sykdomsinfo.no/infeksjonssykdommer/vannkopper/		5
1895	Teething troubles	Chickenpox		https://www.askin.no/fagartikler/vannkopper		5
1896	Teething troubles	Chickenpox		https://www.legevisitt.no/vi-hjelper-deg-med/vannkopper/		5
1897	Teething troubles	Chickenpox		https://www.sykehusapoteket.no/rad-og-veiledning/temaer/hud-og-har/vannkopper/		5
1898	Teething troubles	Chickenpox		https://www.nettdoktor.no/sykdommer/fakta/vannkopper.php		5
1899	Teething troubles	Chickenpox		https://spor-sykepleieren.no/vannkopper/		5
1900	Teething troubles	Chickenpox		https://www.mgk.no/sykdom-og-skader-hos-barn		3
1901	Teething troubles	Chickenpox		https://helsetelefonen.no/vannkopper/		5
1902	Teething troubles	Chickenpox		https://www.minskole.no/maudland/artikkel/241623		3
1903	Teething troubles	Chickenpox		https://www.vg.no/annonsorinnhold/vitusapotek/barnesykdommer/		6
1904	Teething troubles	Chickenpox		https://www.aderma.no/ekspertraad/naar-det-kloer/andre-faktorer/haandtering-av-vannkopper		5
1905	Teething troubles	Chickenpox		https://www.libero.no/barnet-ditt/artikler/baby/sykdommer-hos-sma-barn-/		5
1906	Teething troubles	Chickenpox		http://www.vannkopper.no/vannkopper_behandling.shtml		4
1907	Teething troubles	Otitis		https://www.helsenorge.no/sykdom/ore-nese-hals/orebetennelse/		2
1908	Teething troubles	Otitis		https://nhi.no/sykdommer/orenesehals/mellomore/mellomorebetennelse-hos-barn		5
1909	Teething troubles	Otitis		https://nhi.no/sykdommer/barn/infeksjoner/mellomorebetennelse-akutt?page=1		5
1910	Teething troubles	Otitis		https://www.fhi.no/contentassets/948380f7eee0448796ea30ff3dacd19b/bokmal_nar-barnet-ditt-har-mellomorebetennelse.pdf		1
1911	Teething troubles	Otitis		https://www.vitusapotek.no/sykdom-og-plager/oye-og-ore/orebetennelse/a/A279		5
1912	Teething troubles	Otitis		https://www.lommelegen.no/%C3%B8re-nese-og-hals/%C3%B8rebetennelse/artikkel/orebetennelse-hos-barn/74007171		5
1913	Teething troubles	Otitis		https://www.lommelegen.no/%C3%B8re-nese-og-hals/nedsatt-h%C3%B8rsel/artikkel/orebetennelse/68926375		5
1914	Teething troubles	Otitis		https://www.apotek1.no/ore-nese-hals/orebetennelse		5
1915	Teething troubles	Otitis		https://www.antibiotika.no/barn-orebetennelse/		3
1916	Teething troubles	Otitis		https://www.babyverden.no/baby/sykdom-og-symptomer/orebetennelse/		5
1917	Teething troubles	Otitis		https://www.volvat.no/tjenester/allmennlege/orebetennelse/		5
1918	Teething troubles	Otitis		https://www.helsestart.no/sykdom/orebetennelse		5
1919	Teething troubles	Otitis		https://www.legevisitt.no/vi-hjelper-deg-med/orebetennelse/		5
1920	Teething troubles	Otitis		https://www.babyverden.no/baby/sykdom-og-symptomer/har-du-et-orebarn/		5
1921	Teething troubles	Otitis		https://www.kry.no/fakta-og-rad/ore-nese-hals/orebetennelse/		5
1922	Teething troubles	Otitis		https://www.klikk.no/foreldre/barn/barnehelse/orebetennelse-hos-barn-barn-som-aldri-gar-med-lue-far-orebetennelse-sier-mange-stemmer-det-2549686		5
1923	Teething troubles	Otitis		https://www.nrk.no/livsstil/om-orebetennelse-1.2074997		6
1924	Teething troubles	Otitis		https://innsynsorum.custompublish.com/barnet-mitt-har-oeresmerter-hva-kan-jeg-gjoere.5617659-327554.html		5
1925	Teething troubles	Otitis		https://helsetelefonen.no/orebetennelse-og-oreverk/		5
1926	Teething troubles	Otitis		https://dropin-legene.no/orebetennelse/		5
1927	Teething troubles	Otitis		https://www.boots.no/rad-og-tips/sykdom-og-plager/alt-om-oyne-og-orer/orebetennelse		5
1928	Teething troubles	Otitis		https://www.nettdoktor.no/legevakten/fakta/oeresmerterbarn.php		5
1929	Teething troubles	Otitis		https://no.wikipedia.org/wiki/%C3%98rebetennelse		4
1930	Teething troubles	Otitis		https://www.godlydibarnehagen.no/om_horsel/barn-og-horsel/		4
1931	Teething troubles	Otitis		https://vof.no/oreverk-hos-barn		5
1932	Teething troubles	Otitis		https://www.baby.no/babyhelse/barnet-har-vondt-i-oret/		5
1933	Teething troubles	Otitis		https://www.sykehusapoteket.no/rad-og-veiledning/temaer/feber-og-smerte/orebetennelse/		5
1934	Teething troubles	Otitis		https://www.altomhelse.no/sykdommer/%C3%B8rebetennelse/		5
1935	Teething troubles	Otitis		https://otinova.no/oregangsbetennelse/		5
1936	Teething troubles	Otitis		https://sml.snl.no/mellom%C3%B8rebetennelse		4
1937	Teething troubles	Otitis		https://www.medisin.no/barn/mellomorebetennelse/		5
1938	Teething troubles	Otitis		https://veientilhelse.no/tips-for-hvordan-du-kan-lindre-en-oreinfeksjon-hos-babyer-og-barn/		5
1939	Teething troubles	Otitis		http://www.torgetapotek.no/oslashrebetennelse.html		5
1940	Teething troubles	Otitis		https://duermamma.no/orebetennelse-hos-babyer-symptomer-og-behandling/		5
1941	Teething troubles	Otitis		https://www.arnaclinic.no/sykdom-orebetennelse/		5
1942	Teething troubles	Otitis		https://www.libero.no/barnet-ditt/artikler/baby/sykdommer-hos-sma-barn-/		5
1943	Teething troubles	Otitis		https://www.balansefanny.no/orebetennelse/		7
1944	Teething troubles	Otitis		https://oslohomeopati.no/homeopati/vondt-i-oret-hva-kan-du-gjore-10-tips/		5
1945	Teething troubles	Otitis		https://www.abcnyheter.no/helse-og-livsstil/helse/2015/10/30/194880572/den-vonde-orebetennelsen?redirect=true		6
1946	Teething troubles	Otitis		https://norlandiabarnehagene.no/aktuelt/her-er-de-vanligste-sykdommene-i-barnehagen		5
1947	Teething troubles	Otitis		http://helse.010fl.com/no/helse/201307/129195.html		5
1948	Teething troubles	Otitis		https://www.a7la-home.com/no/babys-middle-ear-infection		5
